# Supplementary material for: Data mining of human plasma proteins generates a multitude of highly predictive aging clocks that reflect different aspects of aging
Source: Aging Cell. 2020 Oct 8;19(11):e13256. doi: 10.1111/acel.13256 (PMC7681068; doi:10.1111/acel.13256)
Supplement: Supplementary file 11 [file ACEL-19-e13256-s011.xlsx]

## Sheet: Table S1
	Supplementary Table 1. List of 529 proteins that were previously reported to significantly change with age in human plasma by two or more different studies.
	UniProt ID	Gene Abbreviation	Protein Name
	P01023	A2M	Alpha-2-macroglobulin (Alpha-2-M) (C3 and PZP-like alpha-2-macroglobulin domain-containing protein 5)
	Q9BUJ0	ABHD14A	Protein ABHD14A (EC 3.-.-.-) (Alpha/beta hydrolase domain-containing protein 14A) (Abhydrolase domain-containing protein 14A)
	P13686	ACP5	Tartrate-resistant acid phosphatase type 5 (TR-AP) (EC 3.1.3.2) (Tartrate-resistant acid ATPase) (TrATPase) (Type 5 acid phosphatase)
	P14621	ACYP2	Acylphosphatase-2 (EC 3.6.1.7) (Acylphosphatase, muscle type isozyme) (Acylphosphate phosphohydrolase 2)
	Q76LX8	ADAMTS13	A disintegrin and metalloproteinase with thrombospondin motifs 13 (ADAM-TS 13) (ADAM-TS13) (ADAMTS-13) (EC 3.4.24.87) (von Willebrand factor-cleaving protease) (vWF-CP) (vWF-cleaving protease)
	Q9UNA0	ADAMTS5	A disintegrin and metalloproteinase with thrombospondin motifs 5 (ADAM-TS 5) (ADAM-TS5) (ADAMTS-5) (EC 3.4.24.-) (A disintegrin and metalloproteinase with thrombospondin motifs 11) (ADAM-TS 11) (ADAMTS-11) (ADMP-2) (Aggrecanase-2)
	Q8IZF2	ADGRF5	Adhesion G protein-coupled receptor F5 (G-protein coupled receptor 116)
	P35318	ADM	ADM [Cleaved into: Adrenomedullin (AM); Proadrenomedullin N-20 terminal peptide (ProAM N-terminal 20 peptide) (PAMP) (ProAM-N20)]
	P30520	ADSS2	Adenylosuccinate synthetase isozyme 2 (AMPSase 2) (AdSS 2) (EC 6.3.4.4) (Adenylosuccinate synthetase, acidic isozyme) (Adenylosuccinate synthetase, liver isozyme) (L-type adenylosuccinate synthetase) (IMP--aspartate ligase 2)
	Q15109	AGER	Advanced glycosylation end product-specific receptor (Receptor for advanced glycosylation end products)
	O00253	AGRP	Agouti-related protein
	P02765	AHSG	Alpha-2-HS-glycoprotein (Alpha-2-Z-globulin) (Ba-alpha-2-glycoprotein) (Fetuin-A) [Cleaved into: Alpha-2-HS-glycoprotein chain A; Alpha-2-HS-glycoprotein chain B]
	P31751	AKT2	RAC-beta serine/threonine-protein kinase (EC 2.7.11.1) (Protein kinase Akt-2) (Protein kinase B beta) (PKB beta) (RAC-PK-beta)
	P02768	ALB	Serum albumin
	Q13740	ALCAM	CD166 antigen (Activated leukocyte cell adhesion molecule) (CD antigen CD166)
	Q15389	ANGPT1	Angiopoietin-1 (ANG-1)
	P23352	ANOS1	Anosmin-1 (Adhesion molecule-like X-linked) (Kallmann syndrome protein)
	P04083	ANXA1	Annexin A1 (Annexin I) (Annexin-1) (Calpactin II) (Calpactin-2) (Chromobindin-9) (Lipocortin I) (Phospholipase A2 inhibitory protein) (p35)
	P07355	ANXA2	Annexin A2 (Annexin II) (Annexin-2) (Calpactin I heavy chain) (Calpactin-1 heavy chain) (Chromobindin-8) (Lipocortin II) (Placental anticoagulant protein IV) (PAP-IV) (Protein I) (p36)
	Q06481	APLP2	Amyloid-like protein 2 (APLP-2) (APPH) (Amyloid protein homolog) (CDEI box-binding protein) (CDEBP)
	P04114	APOB	Apolipoprotein B-100 (Apo B-100) [Cleaved into: Apolipoprotein B-48 (Apo B-48)]
	O14791	APOL1	Apolipoprotein L1 (Apolipoprotein L) (Apo-L) (ApoL) (Apolipoprotein L-I) (ApoL-I)
	Q8N6H7	ARFGAP2	ADP-ribosylation factor GTPase-activating protein 2 (ARF GAP 2) (GTPase-activating protein ZNF289) (Zinc finger protein 289)
	P42331	ARHGAP25	Rho GTPase-activating protein 25 (Rho-type GTPase-activating protein 25)
	P52566	ARHGDIB	Rho GDP-dissociation inhibitor 2 (Rho GDI 2) (Ly-GDI) (Rho-GDI beta)
	Q92888	ARHGEF1	Rho guanine nucleotide exchange factor 1 (115 kDa guanine nucleotide exchange factor) (p115-RhoGEF) (p115RhoGEF) (Sub1.5)
	P56211	ARPP19	cAMP-regulated phosphoprotein 19 (ARPP-19)
	Q6UWY0	ARSK	Arylsulfatase K (ASK) (EC 3.1.6.-) (Telethon sulfatase)
	Q13510	ASAH1	Acid ceramidase (AC) (ACDase) (Acid CDase) (EC 3.5.1.23) (Acylsphingosine deacylase) (N-acylethanolamine hydrolase ASAH1) (EC 3.5.1.-) (N-acylsphingosine amidohydrolase) (Putative 32 kDa heart protein) (PHP32) [Cleaved into: Acid ceramidase subunit alpha; Acid ceramidase subunit beta]
	Q8N9N2	ASCC1	Activating signal cointegrator 1 complex subunit 1 (ASC-1 complex subunit p50) (Trip4 complex subunit p50)
	P42127	ASIP	Agouti-signaling protein (ASP) (Agouti switch protein)
	O43681	ASNA1	ATPase ASNA1 (EC 3.6.-.-) (Arsenical pump-driving ATPase) (Arsenite-stimulated ATPase) (Transmembrane domain recognition complex 40 kDa ATPase subunit) (hARSA-I) (hASNA-I)
	Q9BXN1	ASPN	Asporin (Periodontal ligament-associated protein 1) (PLAP-1)
	O95352	ATG7	Ubiquitin-like modifier-activating enzyme ATG7 (ATG12-activating enzyme E1 ATG7) (Autophagy-related protein 7) (APG7-like) (hAGP7) (Ubiquitin-activating enzyme E1-like protein)
	P25311	AZGP1	Zinc-alpha-2-glycoprotein (Zn-alpha-2-GP) (Zn-alpha-2-glycoprotein)
	P61769	B2M	Beta-2-microglobulin [Cleaved into: Beta-2-microglobulin form pI 5.3]
	Q9NY97	B3GNT2	N-acetyllactosaminide beta-1,3-N-acetylglucosaminyltransferase 2 (EC 2.4.1.149) (Beta-1,3-N-acetylglucosaminyltransferase 1) (BGnT-1) (Beta-1,3-Gn-T1) (Beta3Gn-T1) (Beta-1,3-galactosyltransferase 7) (Beta-1,3-GalTase 7) (Beta3Gal-T7) (Beta3GalT7) (b3Gal-T7) (Beta-3-Gx-T7) (UDP-Gal:beta-GlcNAc beta-1,3-galactosyltransferase 7) (UDP-GlcNAc:betaGal beta-1,3-N-acetylglucosaminyltransferase 2) (BGnT-2…
	Q86Y30	BAGE2	B melanoma antigen 2 (Cancer/testis antigen 2.2) (CT2.2)
	Q16548	BCL2A1	Bcl-2-related protein A1 (Bcl-2-like protein 5) (Bcl2-L-5) (Hemopoietic-specific early response protein) (Protein BFL-1) (Protein GRS)
	P23560	BDNF	Brain-derived neurotrophic factor (BDNF) (Abrineurin) [Cleaved into: BDNF precursor form (ProBDNF)]
	P21810	BGN	Biglycan (Bone/cartilage proteoglycan I) (PG-S1)
	Q9BWV1	BOC	Brother of CDO (Protein BOC)
	P55957	BID	BH3-interacting domain death agonist (p22 BID) (BID) [Cleaved into: BH3-interacting domain death agonist p15 (p15 BID); BH3-interacting domain death agonist p13 (p13 BID); BH3-interacting domain death agonist p11 (p11 BID)]
	P07738	BPGM	Bisphosphoglycerate mutase (BPGM) (EC 5.4.2.4) (2,3-bisphosphoglycerate mutase, erythrocyte) (2,3-bisphosphoglycerate synthase) (EC 5.4.2.11) (2,3-diphosphoglycerate mutase) (DPGM) (BPG-dependent PGAM)
	P17213	BPI	Bactericidal permeability-increasing protein (BPI) (CAP 57)
	Q9H3H3	C11orf68	UPF0696 protein C11orf68 (Basophilic leukemia-expressed protein Bles03) (Protein p5326)
	Q07021	C1QBP	Complement component 1 Q subcomponent-binding protein, mitochondrial (ASF/SF2-associated protein p32) (Glycoprotein gC1qBP) (C1qBP) (Hyaluronan-binding protein 1) (Mitochondrial matrix protein p32) (gC1q-R protein) (p33) (SF2AP32)
	Q6UXQ4	C2orf66	Uncharacterized protein C2orf66
	P01024	C3	Complement C3 (C3 and PZP-like alpha-2-macroglobulin domain-containing protein 1) [Cleaved into: Complement C3 beta chain; C3-beta-c (C3bc); Complement C3 alpha chain; C3a anaphylatoxin; Acylation stimulating protein (ASP) (C3adesArg); Complement C3b alpha' chain; Complement C3c alpha' chain fragment 1; Complement C3dg fragment; Complement C3g fragment; Complement C3d fragment; Complement C3f fra…
	P0C0L4	C4A	Complement C4-A (Acidic complement C4) (C3 and PZP-like alpha-2-macroglobulin domain-containing protein 2) [Cleaved into: Complement C4 beta chain; Complement C4-A alpha chain; C4a anaphylatoxin; C4b-A; C4d-A; Complement C4 gamma chain]
	P0C0L5	C4B	Complement C4-B (Basic complement C4) (C3 and PZP-like alpha-2-macroglobulin domain-containing protein 3) [Cleaved into: Complement C4 beta chain; Complement C4-B alpha chain; C4a anaphylatoxin; C4b-B; C4d-B; Complement C4 gamma chain]
	P13671	C6	Complement component C6
	Q9NS85	CA10	Carbonic anhydrase-related protein 10 (Carbonic anhydrase-related protein X) (CA-RP X) (CARP X) (Cerebral protein 15)
	P07451	CA3	Carbonic anhydrase 3 (EC 4.2.1.1) (Carbonate dehydratase III) (Carbonic anhydrase III) (CA-III)
	P49589	CARS1	Cysteine--tRNA ligase, cytoplasmic (EC 6.1.1.16) (Cysteinyl-tRNA synthetase) (CysRS)
	P22681	CBL	E3 ubiquitin-protein ligase CBL (EC 2.3.2.27) (Casitas B-lineage lymphoma proto-oncogene) (Proto-oncogene c-Cbl) (RING finger protein 55) (RING-type E3 ubiquitin transferase CBL) (Signal transduction protein CBL)
	P35520	CBS	Cystathionine beta-synthase (EC 4.2.1.22) (Beta-thionase) (Serine sulfhydrase)
	Q76M96	CCDC80	Coiled-coil domain-containing protein 80 (Down-regulated by oncogenes protein 1) (Up-regulated in BRS-3 deficient mouse homolog)
	P51671	CCL11	Eotaxin (C-C motif chemokine 11) (Eosinophil chemotactic protein) (Small-inducible cytokine A11)
	Q16627	CCL14	C-C motif chemokine 14 (Chemokine CC-1/CC-3) (HCC-1/HCC-3) (HCC-1(1-74)) (NCC-2) (Small-inducible cytokine A14) [Cleaved into: HCC-1(3-74); HCC-1(4-74); HCC-1(9-74)]
	Q16663	CCL15	C-C motif chemokine 15 (Chemokine CC-2) (HCC-2) (Leukotactin-1) (LKN-1) (MIP-1 delta) (Macrophage inflammatory protein 5) (MIP-5) (Mrp-2b) (NCC-3) (Small-inducible cytokine A15) [Cleaved into: CCL15(22-92); CCL15(25-92); CCL15(29-92)]
	O15467	CCL16	C-C motif chemokine 16 (Chemokine CC-4) (HCC-4) (Chemokine LEC) (IL-10-inducible chemokine) (LCC-1) (Liver-expressed chemokine) (Lymphocyte and monocyte chemoattractant) (LMC) (Monotactin-1) (MTN-1) (NCC-4) (Small-inducible cytokine A16)
	Q92583	CCL17	C-C motif chemokine 17 (CC chemokine TARC) (Small-inducible cytokine A17) (Thymus and activation-regulated chemokine)
	P13500	CCL2	C-C motif chemokine 2 (HC11) (Monocyte chemoattractant protein 1) (Monocyte chemotactic and activating factor) (MCAF) (Monocyte chemotactic protein 1) (MCP-1) (Monocyte secretory protein JE) (Small-inducible cytokine A2)
	P55773	CCL23	C-C motif chemokine 23 (CK-beta-8) (CKB-8) (Macrophage inflammatory protein 3) (MIP-3) (Myeloid progenitor inhibitory factor 1) (MPIF-1) (Small-inducible cytokine A23) [Cleaved into: CCL23(19-99); CCL23(22-99); CCL23(27-99); CCL23(30-99)]
	Q9NRJ3	CCL28	C-C motif chemokine 28 (Mucosae-associated epithelial chemokine) (MEC) (Protein CCK1) (Small-inducible cytokine A28)
	P10147	CCL3	C-C motif chemokine 3 (G0/G1 switch regulatory protein 19-1) (Macrophage inflammatory protein 1-alpha) (MIP-1-alpha) (PAT 464.1) (SIS-beta) (Small-inducible cytokine A3) (Tonsillar lymphocyte LD78 alpha protein) [Cleaved into: MIP-1-alpha(4-69) (LD78-alpha(4-69))]
	P13501	CCL5	C-C motif chemokine 5 (EoCP) (Eosinophil chemotactic cytokine) (SIS-delta) (Small-inducible cytokine A5) (T cell-specific protein P228) (TCP228) (T-cell-specific protein RANTES) [Cleaved into: RANTES(3-68); RANTES(4-68)]
	P80098	CCL7	C-C motif chemokine 7 (Monocyte chemoattractant protein 3) (Monocyte chemotactic protein 3) (MCP-3) (NC28) (Small-inducible cytokine A7)
	P24863	CCNC	Cyclin-C (SRB11 homolog) (hSRB11)
	Q9Y6F8	CDY1	Testis-specific chromodomain protein Y 1 (EC 2.3.1.48)
	Q86VB7	CD163	Scavenger receptor cysteine-rich type 1 protein M130 (Hemoglobin scavenger receptor) (CD antigen CD163) [Cleaved into: Soluble CD163 (sCD163)]
	Q08722	CD47	Leukocyte surface antigen CD47 (Antigenic surface determinant protein OA3) (Integrin-associated protein) (IAP) (Protein MER6) (CD antigen CD47)
	P08174	CD55	Complement decay-accelerating factor (CD antigen CD55)
	P13987	CD59	CD59 glycoprotein (1F5 antigen) (20 kDa homologous restriction factor) (HRF-20) (HRF20) (MAC-inhibitory protein) (MAC-IP) (MEM43 antigen) (Membrane attack complex inhibition factor) (MACIF) (Membrane inhibitor of reactive lysis) (MIRL) (Protectin) (CD antigen CD59)
	P08962	CD63	CD63 antigen (Granulophysin) (Lysosomal-associated membrane protein 3) (LAMP-3) (Melanoma-associated antigen ME491) (OMA81H) (Ocular melanoma-associated antigen) (Tetraspanin-30) (Tspan-30) (CD antigen CD63)
	P49336	CDK8	Cyclin-dependent kinase 8 (EC 2.7.11.22) (EC 2.7.11.23) (Cell division protein kinase 8) (Mediator complex subunit CDK8) (Mediator of RNA polymerase II transcription subunit CDK8) (Protein kinase K35)
	Q4KMG0	CDON	Cell adhesion molecule-related/down-regulated by oncogenes
	Q49AH0	CDNF	Cerebral dopamine neurotrophic factor (ARMET-like protein 1) (Conserved dopamine neurotrophic factor)
	Q15517	CDSN	Corneodesmosin (S protein)
	O95319	CELF2	CUGBP Elav-like family member 2 (CELF-2) (Bruno-like protein 3) (CUG triplet repeat RNA-binding protein 2) (CUG-BP2) (CUG-BP- and ETR-3-like factor 2) (ELAV-type RNA-binding protein 3) (ETR-3) (Neuroblastoma apoptosis-related RNA-binding protein) (hNAPOR) (RNA-binding protein BRUNOL-3)
	P0CG37	CFC1	Cryptic protein (Cryptic family protein 1)
	P00746	CFD	Complement factor D (EC 3.4.21.46) (Adipsin) (C3 convertase activator) (Properdin factor D)
	P01215	CGA	Glycoprotein hormones alpha chain (Anterior pituitary glycoprotein hormones common subunit alpha) (Choriogonadotropin alpha chain) (Chorionic gonadotrophin subunit alpha) (CG-alpha) (Follicle-stimulating hormone alpha chain) (FSH-alpha) (Follitropin alpha chain) (Luteinizing hormone alpha chain) (LSH-alpha) (Lutropin alpha chain) (Thyroid-stimulating hormone alpha chain) (TSH-alpha) (Thyrotropin …
	P0DN86	CGB3	Choriogonadotropin subunit beta 3 (Choriogonadotropin subunit beta) (CG-beta) (Chorionic gonadotropin chain beta)
	Q8WYQ3	CHCHD10	Coiled-coil-helix-coiled-coil-helix domain-containing protein 10, mitochondrial (Protein N27C7-4)
	P10645	CHGA	Chromogranin-A (CgA) (Pituitary secretory protein I) (SP-I) [Cleaved into: Vasostatin-1 (Vasostatin I); Vasostatin-2 (Vasostatin II); EA-92; ES-43; Pancreastatin; SS-18; WA-8; WE-14; LF-19; Catestatin (SL21); AL-11; GV-19; GR-44; ER-37; GE-25; Serpinin-RRG; Serpinin; p-Glu serpinin precursor]
	P05060	CHGB	Secretogranin-1 (Chromogranin-B) (CgB) (Secretogranin I) (SgI) [Cleaved into: PE-11; GAWK peptide; CCB peptide]
	P36222	CHI3L1	Chitinase-3-like protein 1 (39 kDa synovial protein) (Cartilage glycoprotein 39) (CGP-39) (GP-39) (hCGP-39) (YKL-40)
	Q13231	CHIT1	Chitotriosidase-1 (EC 3.2.1.14) (Chitinase-1)
	Q9Y3E7	CHMP3	Charged multivesicular body protein 3 (Chromatin-modifying protein 3) (Neuroendocrine differentiation factor) (Vacuolar protein sorting-associated protein 24) (hVps24)
	Q9BU40	CHRDL1	Chordin-like protein 1 (Neuralin-1) (Neurogenesin-1) (Ventroptin)
	Q7LFX5	CHST15	Carbohydrate sulfotransferase 15 (EC 2.8.2.33) (B-cell RAG-associated gene protein) (hBRAG) (N-acetylgalactosamine 4-sulfate 6-O-sulfotransferase) (GalNAc4S-6ST)
	O75339	CILP	Cartilage intermediate layer protein 1 (CILP-1) (Cartilage intermediate-layer protein) [Cleaved into: Cartilage intermediate layer protein 1 C1; Cartilage intermediate layer protein 1 C2]
	Q9H2X3	CLEC4M	C-type lectin domain family 4 member M (CD209 antigen-like protein 1) (DC-SIGN-related protein) (DC-SIGNR) (Dendritic cell-specific ICAM-3-grabbing non-integrin 2) (DC-SIGN2) (Liver/lymph node-specific ICAM-3-grabbing non-integrin) (L-SIGN) (CD antigen CD299)
	Q9H6B4	CLMP	CXADR-like membrane protein (Adipocyte adhesion molecule) (Coxsackie- and adenovirus receptor-like membrane protein) (CAR-like membrane protein)
	Q9BQT9	CLSTN3	Calsyntenin-3 (Alcadein-beta) (Alc-beta)
	Q96KN2	CNDP1	Beta-Ala-His dipeptidase (EC 3.4.13.20) (CNDP dipeptidase 1) (Carnosine dipeptidase 1) (Glutamate carboxypeptidase-like protein 2) (Serum carnosinase)
	P39059	COL15A1	Collagen alpha-1(XV) chain [Cleaved into: Restin (Endostatin-XV) (Related to endostatin) (Restin-I); Restin-2 (Restin-II); Restin-3 (Restin-III); Restin-4 (Restin-IV)]
	P39060	COL18A1	Collagen alpha-1(XVIII) chain [Cleaved into: Endostatin; Non-collagenous domain 1 (NC1)]
	Q2UY09	COL28A1	Collagen alpha-1(XXVIII) chain
	P61201	COPS2	COP9 signalosome complex subunit 2 (SGN2) (Signalosome subunit 2) (Alien homolog) (JAB1-containing signalosome subunit 2) (Thyroid receptor-interacting protein 15) (TR-interacting protein 15) (TRIP-15)
	Q99829	CPNE1	Copine-1 (Chromobindin 17) (Copine I)
	Q8TEY5	CREB3L4	Cyclic AMP-responsive element-binding protein 3-like protein 4 (cAMP-responsive element-binding protein 3-like protein 4) (Androgen-induced basic leucine zipper protein) (AIbZIP) (Attaching to CRE-like 1) (ATCE1) (Cyclic AMP-responsive element-binding protein 4) (CREB-4) (cAMP-responsive element-binding protein 4) (Transcript induced in spermiogenesis protein 40) (Tisp40) (hJAL) [Cleaved into: Pr…
	Q92793	CREBBP	CREB-binding protein (Histone lysine acetyltransferase CREBBP) (EC 2.3.1.48) (Protein-lysine acetyltransferase CREBBP) (EC 2.3.1.-)
	P46109	CRKL	Crk-like protein
	Q9UKG9	CROT	Peroxisomal carnitine O-octanoyltransferase (COT) (EC 2.3.1.137)
	O75534	CSDE1	Cold shock domain-containing protein E1 (N-ras upstream gene protein) (Protein UNR)
	P09603	CSF1	Macrophage colony-stimulating factor 1 (CSF-1) (M-CSF) (MCSF) (Lanimostim) [Cleaved into: Processed macrophage colony-stimulating factor 1]
	P32927	CSF2RB	Cytokine receptor common subunit beta (CDw131) (GM-CSF/IL-3/IL-5 receptor common beta subunit) (CD antigen CD131)
	P41240	CSK	Tyrosine-protein kinase CSK (EC 2.7.10.2) (C-Src kinase) (Protein-tyrosine kinase CYL)
	Q7Z408	CSMD2	CUB and sushi domain-containing protein 2 (CUB and sushi multiple domains protein 2)
	P68400	CSNK2A1	Casein kinase II subunit alpha (CK II alpha) (EC 2.7.11.1)
	Q16527	CSRP2	Cysteine and glycine-rich protein 2 (Cysteine-rich protein 2) (CRP2) (LIM domain only protein 5) (LMO-5) (Smooth muscle cell LIM protein) (SmLIM)
	P50461	CSRP3	Cysteine and glycine-rich protein 3 (Cardiac LIM protein) (Cysteine-rich protein 3) (CRP3) (LIM domain protein, cardiac) (Muscle LIM protein)
	P01034	CST3	Cystatin-C (Cystatin-3) (Gamma-trace) (Neuroendocrine basic polypeptide) (Post-gamma-globulin)
	P10619	CTSA	Lysosomal protective protein (EC 3.4.16.5) (Carboxypeptidase C) (Carboxypeptidase L) (Cathepsin A) (Protective protein cathepsin A) (PPCA) (Protective protein for beta-galactosidase) [Cleaved into: Lysosomal protective protein 32 kDa chain; Lysosomal protective protein 20 kDa chain]
	Q9UBX1	CTSF	Cathepsin F (CATSF) (EC 3.4.22.41)
	P25774	CTSS	Cathepsin S (EC 3.4.22.27)
	O60911	CTSV	Cathepsin L2 (EC 3.4.22.43) (Cathepsin U) (Cathepsin V)
	Q9UBR2	CTSZ	Cathepsin Z (EC 3.4.18.1) (Cathepsin P) (Cathepsin X)
	P78423	CX3CL1	Fractalkine (C-X3-C motif chemokine 1) (CX3C membrane-anchored chemokine) (Neurotactin) (Small-inducible cytokine D1) [Cleaved into: Processed fractalkine]
	P09341	CXCL1	Growth-regulated alpha protein (C-X-C motif chemokine 1) (GRO-alpha(1-73)) (Melanoma growth stimulatory activity) (MGSA) (Neutrophil-activating protein 3) (NAP-3) [Cleaved into: GRO-alpha(4-73); GRO-alpha(5-73); GRO-alpha(6-73)]
	P02778	CXCL10	C-X-C motif chemokine 10 (10 kDa interferon gamma-induced protein) (Gamma-IP10) (IP-10) (Small-inducible cytokine B10) [Cleaved into: CXCL10(1-73)]
	O14625	CXCL11	C-X-C motif chemokine 11 (Beta-R1) (H174) (Interferon gamma-inducible protein 9) (IP-9) (Interferon-inducible T-cell alpha chemoattractant) (I-TAC) (Small-inducible cytokine B11)
	O43927	CXCL13	C-X-C motif chemokine 13 (Angie) (B cell-attracting chemokine 1) (BCA-1) (B lymphocyte chemoattractant) (CXC chemokine BLC) (Small-inducible cytokine B13)
	Q9H2A7	CXCL16	C-X-C motif chemokine 16 (Scavenger receptor for phosphatidylserine and oxidized low density lipoprotein) (SR-PSOX) (Small-inducible cytokine B16) (Transmembrane chemokine CXCL16)
	P10145	CXCL8	Interleukin-8 (IL-8) (C-X-C motif chemokine 8) (Chemokine (C-X-C motif) ligand 8) (Emoctakin) (Granulocyte chemotactic protein 1) (GCP-1) (Monocyte-derived neutrophil chemotactic factor) (MDNCF) (Monocyte-derived neutrophil-activating peptide) (MONAP) (Neutrophil-activating protein 1) (NAP-1) (Protein 3-10C) (T-cell chemotactic factor) [Cleaved into: MDNCF-a (GCP/IL-8 protein IV) (IL8/NAP1 form I…
	Q07325	CXCL9	C-X-C motif chemokine 9 (Gamma-interferon-induced monokine) (Monokine induced by interferon-gamma) (HuMIG) (MIG) (Small-inducible cytokine B9)
	P07585	DCN	Decorin (Bone proteoglycan II) (PG-S2) (PG40)
	Q13561	DCTN2	Dynactin subunit 2 (50 kDa dynein-associated polypeptide) (Dynactin complex 50 kDa subunit) (DCTN-50) (p50 dynamitin)
	Q9H773	DCTPP1	dCTP pyrophosphatase 1 (EC 3.6.1.12) (Deoxycytidine-triphosphatase 1) (dCTPase 1) (RS21C6) (XTP3-transactivated gene A protein)
	Q13838	DDX39B	Spliceosome RNA helicase DDX39B (EC 3.6.4.13) (56 kDa U2AF65-associated protein) (ATP-dependent RNA helicase p47) (DEAD box protein UAP56) (HLA-B-associated transcript 1 protein)
	Q9Y6T7	DGKB	Diacylglycerol kinase beta (DAG kinase beta) (EC 2.7.1.107) (90 kDa diacylglycerol kinase) (Diglyceride kinase beta) (DGK-beta)
	Q9NR28	DIABLO	Diablo homolog, mitochondrial (Direct IAP-binding protein with low pI) (Second mitochondria-derived activator of caspase) (Smac)
	O94907	DKK1	Dickkopf-related protein 1 (Dickkopf-1) (Dkk-1) (hDkk-1) (SK)
	Q9UBP4	DKK3	Dickkopf-related protein 3 (Dickkopf-3) (Dkk-3) (hDkk-3)
	Q9UBT3	DKK4	Dickkopf-related protein 4 (Dickkopf-4) (Dkk-4) (hDkk-4) [Cleaved into: Dickkopf-related protein 4 short form]
	O00548	DLL1	Delta-like protein 1 (Drosophila Delta homolog 1) (Delta1) (H-Delta-1)
	Q9NXW2	DNAJB12	DnaJ homolog subfamily B member 12
	P25686	DNAJB2	DnaJ homolog subfamily B member 2 (Heat shock 40 kDa protein 3) (Heat shock protein J1) (HSJ-1)
	Q9NVM6	DNAJC17	DnaJ homolog subfamily C member 17
	Q07507	DPT	Dermatopontin (Tyrosine-rich acidic matrix protein) (TRAMP)
	Q14195	DPYSL3	Dihydropyrimidinase-related protein 3 (DRP-3) (Collapsin response mediator protein 4) (CRMP-4) (Unc-33-like phosphoprotein 1) (ULIP-1)
	Q02487	DSC2	Desmocollin-2 (Cadherin family member 2) (Desmocollin-3) (Desmosomal glycoprotein II) (Desmosomal glycoprotein III)
	P42892	ECE1	Endothelin-converting enzyme 1 (ECE-1) (EC 3.4.24.71)
	Q9HAV5	EDA2R	Tumor necrosis factor receptor superfamily member 27 (X-linked ectodysplasin-A2 receptor) (EDA-A2 receptor)
	Q12805	EFEMP1	EGF-containing fibulin-like extracellular matrix protein 1 (Extracellular protein S1-5) (Fibrillin-like protein) (Fibulin-3) (FIBL-3)
	P52798	EFNA4	Ephrin-A4 (EPH-related receptor tyrosine kinase ligand 4) (LERK-4)
	P52803	EFNA5	Ephrin-A5 (AL-1) (EPH-related receptor tyrosine kinase ligand 7) (LERK-7)
	P98172	EFNB1	Ephrin-B1 (EFL-3) (ELK ligand) (ELK-L) (EPH-related receptor tyrosine kinase ligand 2) (LERK-2) [Cleaved into: Ephrin-B1 C-terminal fragment (Ephrin-B1 CTF); Ephrin-B1 intracellular domain (Ephrin-B1 ICD)]
	P52799	EFNB2	Ephrin-B2 (EPH-related receptor tyrosine kinase ligand 5) (LERK-5) (HTK ligand) (HTK-L)
	Q15768	EFNB3	Ephrin-B3 (EPH-related receptor transmembrane ligand ELK-L3) (EPH-related receptor tyrosine kinase ligand 8) (LERK-8)
	P01133	EGF	Pro-epidermal growth factor (EGF) [Cleaved into: Epidermal growth factor (Urogastrone)]
	P00533	EGFR	Epidermal growth factor receptor (EC 2.7.10.1) (Proto-oncogene c-ErbB-1) (Receptor tyrosine-protein kinase erbB-1)
	Q8N9N8	EIF1AD	Probable RNA-binding protein EIF1AD (Eukaryotic translation initiation factor 1A domain-containing protein) (Haponin)
	Q14232	EIF2B1	Translation initiation factor eIF-2B subunit alpha (eIF-2B GDP-GTP exchange factor subunit alpha)
	O75821	EIF3G	Eukaryotic translation initiation factor 3 subunit G (eIF3g) (Eukaryotic translation initiation factor 3 RNA-binding subunit) (eIF-3 RNA-binding subunit) (Eukaryotic translation initiation factor 3 subunit 4) (eIF-3-delta) (eIF3 p42) (eIF3 p44)
	O75822	EIF3J	Eukaryotic translation initiation factor 3 subunit J (eIF3j) (Eukaryotic translation initiation factor 3 subunit 1) (eIF-3-alpha) (eIF3 p35)
	P63241	EIF5A	Eukaryotic translation initiation factor 5A-1 (eIF-5A-1) (eIF-5A1) (Eukaryotic initiation factor 5A isoform 1) (eIF-5A) (Rev-binding factor) (eIF-4D)
	P41970	ELK3	ETS domain-containing protein Elk-3 (ETS-related protein ERP) (ETS-related protein NET) (Serum response factor accessory protein 2) (SAP-2) (SRF accessory protein 2)
	Q96A84	EMID1	EMI domain-containing protein 1 (Emilin and multimerin domain-containing protein 1) (Emu1)
	P09104	ENO2	Gamma-enolase (EC 4.2.1.11) (2-phospho-D-glycerate hydro-lyase) (Enolase 2) (Neural enolase) (Neuron-specific enolase) (NSE)
	P29317	EPHA2	Ephrin type-A receptor 2 (EC 2.7.10.1) (Epithelial cell kinase) (Tyrosine-protein kinase receptor ECK)
	P29323	EPHB2	Ephrin type-B receptor 2 (EC 2.7.10.1) (Developmentally-regulated Eph-related tyrosine kinase) (ELK-related tyrosine kinase) (EPH tyrosine kinase 3) (EPH-like kinase 5) (EK5) (hEK5) (Renal carcinoma antigen NY-REN-47) (Tyrosine-protein kinase TYRO5) (Tyrosine-protein kinase receptor EPH-3) [Cleaved into: EphB2/CTF1; EphB2/CTF2]
	P01588	EPO	Erythropoietin (Epoetin)
	P21860	ERBB3	Receptor tyrosine-protein kinase erbB-3 (EC 2.7.10.1) (Proto-oncogene-like protein c-ErbB-3) (Tyrosine kinase-type cell surface receptor HER3)
	Q15303	ERBB4	Receptor tyrosine-protein kinase erbB-4 (EC 2.7.10.1) (Proto-oncogene-like protein c-ErbB-4) (Tyrosine kinase-type cell surface receptor HER4) (p180erbB4) [Cleaved into: ERBB4 intracellular domain (4ICD) (E4ICD) (s80HER4)]
	Q96DZ1	ERLEC1	Endoplasmic reticulum lectin 1 (ER lectin) (Erlectin) (XTP3-transactivated gene B protein)
	P30040	ERP29	Endoplasmic reticulum resident protein 29 (ERp29) (Endoplasmic reticulum resident protein 28) (ERp28) (Endoplasmic reticulum resident protein 31) (ERp31)
	Q96AP7	ESAM	Endothelial cell-selective adhesion molecule
	Q9NQ30	ESM1	Endothelial cell-specific molecule 1 (ESM-1)
	Q01844	EWSR1	RNA-binding protein EWS (EWS oncogene) (Ewing sarcoma breakpoint region 1 protein)
	P00742	F10	Coagulation factor X (EC 3.4.21.6) (Stuart factor) (Stuart-Prower factor) [Cleaved into: Factor X light chain; Factor X heavy chain; Activated factor Xa heavy chain]
	P00734	F2	Prothrombin (EC 3.4.21.5) (Coagulation factor II) [Cleaved into: Activation peptide fragment 1; Activation peptide fragment 2; Thrombin light chain; Thrombin heavy chain]
	P13726	F3	Tissue factor (TF) (Coagulation factor III) (Thromboplastin) (CD antigen CD142)
	P07148	FABP1	Fatty acid-binding protein, liver (Fatty acid-binding protein 1) (Liver-type fatty acid-binding protein) (L-FABP)
	Q96BQ1	FAM3D	Protein FAM3D
	P25445	FAS	Tumor necrosis factor receptor superfamily member 6 (Apo-1 antigen) (Apoptosis-mediating surface antigen FAS) (FASLG receptor) (CD antigen CD95)
	P02671	FGA	Fibrinogen alpha chain [Cleaved into: Fibrinopeptide A; Fibrinogen alpha chain]
	P02675	FGB	Fibrinogen beta chain [Cleaved into: Fibrinopeptide B; Fibrinogen beta chain]
	P02679	FGG	Fibrinogen gamma chain
	P10767	FGF6	Fibroblast growth factor 6 (FGF-6) (Heparin secretory-transforming protein 2) (HST-2) (HSTF-2) (Heparin-binding growth factor 6) (HBGF-6)
	P21781	FGF7	Fibroblast growth factor 7 (FGF-7) (Heparin-binding growth factor 7) (HBGF-7) (Keratinocyte growth factor)
	P55075	FGF8	Fibroblast growth factor 8 (FGF-8) (Androgen-induced growth factor) (AIGF) (Heparin-binding growth factor 8) (HBGF-8)
	P26885	FKBP2	Peptidyl-prolyl cis-trans isomerase FKBP2 (PPIase FKBP2) (EC 5.2.1.8) (13 kDa FK506-binding protein) (13 kDa FKBP) (FKBP-13) (FK506-binding protein 2) (FKBP-2) (Immunophilin FKBP13) (Rotamase)
	Q9Y680	FKBP7	Peptidyl-prolyl cis-trans isomerase FKBP7 (PPIase FKBP7) (EC 5.2.1.8) (23 kDa FK506-binding protein) (23 kDa FKBP) (FKBP-23) (FK506-binding protein 7) (FKBP-7) (Rotamase)
	O43155	FLRT2	Leucine-rich repeat transmembrane protein FLRT2 (Fibronectin-like domain-containing leucine-rich transmembrane protein 2)
	Q9NZU0	FLRT3	Leucine-rich repeat transmembrane protein FLRT3 (Fibronectin-like domain-containing leucine-rich transmembrane protein 3)
	P02751	FN1	Fibronectin (FN) (Cold-insoluble globulin) (CIG) [Cleaved into: Anastellin; Ugl-Y1; Ugl-Y2; Ugl-Y3]
	Q92765	FRZB	Secreted frizzled-related protein 3 (sFRP-3) (Frezzled) (Fritz) (Frizzled-related protein 1) (FrzB-1)
	P01225	FSHB	Follitropin subunit beta (Follicle-stimulating hormone beta subunit) (FSH-B) (FSH-beta) (Follitropin beta chain)
	P19883	FST	Follistatin (FS) (Activin-binding protein)
	O95633	FSTL3	Follistatin-related protein 3 (Follistatin-like protein 3) (Follistatin-related gene protein)
	Q11128	FUT5	Alpha-(1,3)-fucosyltransferase 5 (EC 2.4.1.65) (Fucosyltransferase 5) (Fucosyltransferase V) (Fuc-TV) (FucT-V) (Galactoside 3-L-fucosyltransferase)
	Q9Y231	FUT9	4-galactosyl-N-acetylglucosaminide 3-alpha-L-fucosyltransferase 9 (EC 2.4.1.152) (Fucosyltransferase 9) (Fucosyltransferase IX) (Fuc-TIX) (FucT-IX) (Galactoside 3-L-fucosyltransferase)
	Q9H0R8	GABARAPL1	Gamma-aminobutyric acid receptor-associated protein-like 1 (Early estrogen-regulated protein) (GABA(A) receptor-associated protein-like 1) (Glandular epithelial cell protein 1) (GEC-1)
	Q9UBC7	GALP	Galanin-like peptide
	P54826	GAS1	Growth arrest-specific protein 1 (GAS-1)
	P01275	GCG	Glucagon [Cleaved into: Glicentin; Glicentin-related polypeptide (GRPP); Oxyntomodulin (OXM) (OXY); Glucagon; Glucagon-like peptide 1 (GLP-1) (Incretin hormone); Glucagon-like peptide 1(7-37) (GLP-1(7-37)); Glucagon-like peptide 1(7-36) (GLP-1(7-36)); Glucagon-like peptide 2 (GLP-2)]
	O95390	GDF11	Growth/differentiation factor 11 (GDF-11) (Bone morphogenetic protein 11) (BMP-11)
	Q99988	GDF15	Growth/differentiation factor 15 (GDF-15) (Macrophage inhibitory cytokine 1) (MIC-1) (NSAID-activated gene 1 protein) (NAG-1) (NSAID-regulated gene 1 protein) (NRG-1) (Placental TGF-beta) (Placental bone morphogenetic protein) (Prostate differentiation factor)
	P55040	GEM	GTP-binding protein GEM (GTP-binding mitogen-induced T-cell protein) (RAS-like protein KIR)
	P56159	GFRA1	GDNF family receptor alpha-1 (GDNF receptor alpha-1) (GDNFR-alpha-1) (GFR-alpha-1) (RET ligand 1) (TGF-beta-related neurotrophic factor receptor 1)
	Q9UJY5	GGA1	ADP-ribosylation factor-binding protein GGA1 (Gamma-adaptin-related protein 1) (Golgi-localized, gamma ear-containing, ARF-binding protein 1)
	Q9NZ52	GGA3	ADP-ribosylation factor-binding protein GGA3 (Golgi-localized, gamma ear-containing, ARF-binding protein 3)
	P10912	GHR	Growth hormone receptor (GH receptor) (Somatotropin receptor) [Cleaved into: Growth hormone-binding protein (GH-binding protein) (GHBP) (Serum-binding protein)]
	Q04760	GLO1	Lactoylglutathione lyase (EC 4.4.1.5) (Aldoketomutase) (Glyoxalase I) (Glx I) (Ketone-aldehyde mutase) (Methylglyoxalase) (S-D-lactoylglutathione methylglyoxal lyase)
	P15586	GNS	N-acetylglucosamine-6-sulfatase (EC 3.1.6.14) (Glucosamine-6-sulfatase) (G6S)
	P17174	GOT1	Aspartate aminotransferase, cytoplasmic (cAspAT) (EC 2.6.1.1) (EC 2.6.1.3) (Cysteine aminotransferase, cytoplasmic) (Cysteine transaminase, cytoplasmic) (cCAT) (Glutamate oxaloacetate transaminase 1) (Transaminase A)
	P35052	GPC1	Glypican-1 [Cleaved into: Secreted glypican-1]
	Q9Y625	GPC6	Glypican-6 [Cleaved into: Secreted glypican-6]
	Q14956	GPNMB	Transmembrane glycoprotein NMB (Hematopoietic growth factor inducible neurokinin-1 type)
	Q96SL4	GPX7	Glutathione peroxidase 7 (GPx-7) (GSHPx-7) (EC 1.11.1.9) (CL683)
	Q96EK6	GNPNAT1	Glucosamine 6-phosphate N-acetyltransferase (EC 2.3.1.4) (Phosphoglucosamine acetylase) (Phosphoglucosamine transacetylase)
	Q9H772	GREM2	Gremlin-2 (Cysteine knot superfamily 1, BMP antagonist 2) (DAN domain family member 3) (Protein related to DAN and cerberus)
	P09211	GSTP1	Glutathione S-transferase P (EC 2.5.1.18) (GST class-pi) (GSTP1-1)
	Q96D42	HAVCR1	Hepatitis A virus cellular receptor 1 (HAVcr-1) (Kidney injury molecule 1) (KIM-1) (T-cell immunoglobulin and mucin domain-containing protein 1) (TIMD-1) (T-cell immunoglobulin mucin receptor 1) (TIM) (TIM-1) (T-cell membrane protein 1) (CD antigen CD365)
	Q8TDQ0	HAVCR2	Hepatitis A virus cellular receptor 2 (HAVcr-2) (T-cell immunoglobulin and mucin domain-containing protein 3) (TIMD-3) (T-cell immunoglobulin mucin receptor 3) (TIM-3) (T-cell membrane protein 3) (CD antigen CD366)
	Q99075	HBEGF	Proheparin-binding EGF-like growth factor [Cleaved into: Heparin-binding EGF-like growth factor (HB-EGF) (HBEGF) (Diphtheria toxin receptor) (DT-R)]
	Q8TDS4	HCAR2	Hydroxycarboxylic acid receptor 2 (G-protein coupled receptor 109A) (G-protein coupled receptor HM74A) (Niacin receptor 1) (Nicotinic acid receptor)
	Q7Z4V5	HDGFRP2	Hepatoma-derived growth factor-related protein 2 (HDGF-related protein 2) (HRP-2) (Hepatoma-derived growth factor 2) (HDGF-2)
	Q00341	HDLBP	Vigilin (High density lipoprotein-binding protein) (HDL-binding protein)
	P14210	HGF	Hepatocyte growth factor (Hepatopoietin-A) (Scatter factor) (SF) [Cleaved into: Hepatocyte growth factor alpha chain; Hepatocyte growth factor beta chain]
	P49773	HINT1	Histidine triad nucleotide-binding protein 1 (EC 3.-.-.-) (Adenosine 5'-monophosphoramidase) (Protein kinase C inhibitor 1) (Protein kinase C-interacting protein 1) (PKCI-1)
	Q01581	HMGCS1	Hydroxymethylglutaryl-CoA synthase, cytoplasmic (HMG-CoA synthase) (EC 2.3.3.10) (3-hydroxy-3-methylglutaryl coenzyme A synthase)
	P22626	HNRNPA2B1	Heterogeneous nuclear ribonucleoproteins A2/B1 (hnRNP A2/B1)
	Q99729	HNRNPAB	Heterogeneous nuclear ribonucleoprotein A/B (hnRNP A/B) (APOBEC1-binding protein 1) (ABBP-1)
	O14979	HNRNPDL	Heterogeneous nuclear ribonucleoprotein D-like (hnRNP D-like) (hnRNP DL) (AU-rich element RNA-binding factor) (JKT41-binding protein) (Protein laAUF1)
	P00738	HP	Haptoglobin (Zonulin) [Cleaved into: Haptoglobin alpha chain; Haptoglobin beta chain]
	P15428	HPGD	15-hydroxyprostaglandin dehydrogenase [NAD(+)] (15-PGDH) (EC 1.1.1.141) (Prostaglandin dehydrogenase 1) (Short chain dehydrogenase/reductase family 36C member 1)
	Q9Y663	HS3ST3A1	Heparan sulfate glucosamine 3-O-sulfotransferase 3A1 (EC 2.8.2.30) (Heparan sulfate D-glucosaminyl 3-O-sulfotransferase 3A1) (3-OST-3A) (Heparan sulfate 3-O-sulfotransferase 3A1) (h3-OST-3A)
	P21815	IBSP	Bone sialoprotein 2 (Bone sialoprotein II) (BSP II) (Cell-binding sialoprotein) (Integrin-binding sialoprotein)
	P18065	IGFBP2	Insulin-like growth factor-binding protein 2 (IBP-2) (IGF-binding protein 2) (IGFBP-2)
	P24592	IGFBP6	Insulin-like growth factor-binding protein 6 (IBP-6) (IGF-binding protein 6) (IGFBP-6)
	Q16270	IGFBP7	Insulin-like growth factor-binding protein 7 (IBP-7) (IGF-binding protein 7) (IGFBP-7) (IGFBP-rP1) (MAC25 protein) (PGI2-stimulating factor) (Prostacyclin-stimulating factor) (Tumor-derived adhesion factor) (TAF)
	P78552	IL13RA1	Interleukin-13 receptor subunit alpha-1 (IL-13 receptor subunit alpha-1) (IL-13R subunit alpha-1) (IL-13R-alpha-1) (IL-13RA1) (Cancer/testis antigen 19) (CT19) (CD antigen CD213a1)
	Q13261	IL15RA	Interleukin-15 receptor subunit alpha (IL-15 receptor subunit alpha) (IL-15R-alpha) (IL-15RA) (CD antigen CD215) [Cleaved into: Soluble interleukin-15 receptor subunit alpha (sIL-15 receptor subunit alpha) (sIL-15R-alpha) (sIL-15RA)]
	Q14005	IL16	Pro-interleukin-16 [Cleaved into: Interleukin-16 (IL-16) (Lymphocyte chemoattractant factor) (LCF)]
	Q96PD4	IL17F	Interleukin-17F (IL-17F) (Cytokine ML-1)
	Q8NAC3	IL17RC	Interleukin-17 receptor C (IL-17 receptor C) (IL-17RC) (Interleukin-17 receptor homolog) (IL17Rhom) (Interleukin-17 receptor-like protein) (IL-17RL) (ZcytoR14)
	O95998	IL18BP	Interleukin-18-binding protein (IL-18BP) (Tadekinig-alfa)
	P27930	IL1R2	Interleukin-1 receptor type 2 (IL-1R-2) (IL-1RT-2) (IL-1RT2) (CD121 antigen-like family member B) (CDw121b) (IL-1 type II receptor) (Interleukin-1 receptor beta) (IL-1R-beta) (Interleukin-1 receptor type II) (CD antigen CD121b) [Cleaved into: Interleukin-1 receptor type 2, membrane form (mIL-1R2) (mIL-1RII); Interleukin-1 receptor type 2, soluble form (sIL-1R2) (sIL-1RII)]
	P18510	IL1RN	Interleukin-1 receptor antagonist protein (IL-1RN) (IL-1ra) (IRAP) (ICIL-1RA) (IL1 inhibitor) (Anakinra)
	Q969J5	IL22RA2	Interleukin-22 receptor subunit alpha-2 (IL-22 receptor subunit alpha-2) (IL-22R-alpha-2) (IL-22RA2) (Cytokine receptor class-II member 10) (Cytokine receptor family 2 member 10) (CRF2-10) (Cytokine receptor family type 2, soluble 1) (CRF2-S1) (Interleukin-22-binding protein) (IL-22BP) (IL22BP) (ZcytoR16)
	P26951	IL3RA	Interleukin-3 receptor subunit alpha (IL-3 receptor subunit alpha) (IL-3R subunit alpha) (IL-3R-alpha) (IL-3RA) (CD antigen CD123)
	Q01344	IL5RA	Interleukin-5 receptor subunit alpha (IL-5 receptor subunit alpha) (IL-5R subunit alpha) (IL-5R-alpha) (IL-5RA) (CDw125) (CD antigen CD125)
	P05231	IL6	Interleukin-6 (IL-6) (B-cell stimulatory factor 2) (BSF-2) (CTL differentiation factor) (CDF) (Hybridoma growth factor) (Interferon beta-2) (IFN-beta-2)
	Q9UK53	ING1	Inhibitor of growth protein 1
	P08476	INHBA	Inhibin beta A chain (Activin beta-A chain) (Erythroid differentiation protein) (EDF)
	P06756	ITGAV	Integrin alpha-V (Vitronectin receptor) (Vitronectin receptor subunit alpha) (CD antigen CD51) [Cleaved into: Integrin alpha-V heavy chain; Integrin alpha-V light chain]
	P18084	ITGB5	Integrin beta-5
	P19827	ITIH1	Inter-alpha-trypsin inhibitor heavy chain H1 (ITI heavy chain H1) (ITI-HC1) (Inter-alpha-inhibitor heavy chain 1) (Inter-alpha-trypsin inhibitor complex component III) (Serum-derived hyaluronan-associated protein) (SHAP)
	Q6GPH6	ITPRIPL1	Inositol 1,4,5-trisphosphate receptor-interacting protein-like 1
	P57087	JAM2	Junctional adhesion molecule B (JAM-B) (Junctional adhesion molecule 2) (JAM-2) (Vascular endothelial junction-associated molecule) (VE-JAM) (CD antigen CD322)
	Q9BX67	JAM3	Junctional adhesion molecule C (JAM-C) (JAM-2) (Junctional adhesion molecule 3) (JAM-3) [Cleaved into: Soluble form of JAM-C (sJAM-C)]
	Q9UJ90	KCNE5	Potassium voltage-gated channel subfamily E regulatory beta subunit 5 (AMME syndrome candidate gene 2 protein) (Potassium channel subunit beta MiRP4) (Potassium voltage-gated channel subfamily E member 1-like protein)
	P35968	KDR	Vascular endothelial growth factor receptor 2 (VEGFR-2) (EC 2.7.10.1) (Fetal liver kinase 1) (FLK-1) (Kinase insert domain receptor) (KDR) (Protein-tyrosine kinase receptor flk-1) (CD antigen CD309)
	P21583	KITLG	Kit ligand (Mast cell growth factor) (MGF) (Stem cell factor) (SCF) (c-Kit ligand) [Cleaved into: Soluble KIT ligand (sKITLG)]
	Q9UBX7	KLK11	Kallikrein-11 (hK11) (EC 3.4.21.-) (Hippostasin) (Serine protease 20) (Trypsin-like protease) [Cleaved into: Kallikrein-11 inactive chain 1; Kallikrein-11 inactive chain 2]
	P05783	KRT18	Keratin, type I cytoskeletal 18 (Cell proliferation-inducing gene 46 protein) (Cytokeratin-18) (CK-18) (Keratin-18) (K18)
	P07288	KLK3	Prostate-specific antigen (PSA) (EC 3.4.21.77) (Gamma-seminoprotein) (Seminin) (Kallikrein-3) (P-30 antigen) (Semenogelase)
	Q92876	KLK6	Kallikrein-6 (EC 3.4.21.-) (Neurosin) (Protease M) (SP59) (Serine protease 18) (Serine protease 9) (Zyme)
	P49862	KLK7	Kallikrein-7 (hK7) (EC 3.4.21.117) (Serine protease 6) (Stratum corneum chymotryptic enzyme) (hSCCE)
	Q07444	KLRC3	NKG2-E type II integral membrane protein (NK cell receptor E) (NKG2-E-activating NK receptor)
	P18627	LAG3	Lymphocyte activation gene 3 protein (LAG-3) (CD antigen CD223) [Cleaved into: Secreted lymphocyte activation gene 3 protein (sLAG-3)]
	P25391	LAMA1	Laminin subunit alpha-1 (Laminin A chain) (Laminin-1 subunit alpha) (Laminin-3 subunit alpha) (S-laminin subunit alpha) (S-LAM alpha)
	P07942	LAMB1	Laminin subunit beta-1 (Laminin B1 chain) (Laminin-1 subunit beta) (Laminin-10 subunit beta) (Laminin-12 subunit beta) (Laminin-2 subunit beta) (Laminin-6 subunit beta) (Laminin-8 subunit beta)
	P11047	LAMC1	Laminin subunit gamma-1 (Laminin B2 chain) (Laminin-1 subunit gamma) (Laminin-10 subunit gamma) (Laminin-11 subunit gamma) (Laminin-2 subunit gamma) (Laminin-3 subunit gamma) (Laminin-4 subunit gamma) (Laminin-6 subunit gamma) (Laminin-7 subunit gamma) (Laminin-8 subunit gamma) (Laminin-9 subunit gamma) (S-laminin subunit gamma) (S-LAM gamma)
	Q6UX15	LAYN	Layilin
	P41159	LEP	Leptin (Obese protein) (Obesity factor)
	P09382	LGALS1	Galectin-1 (Gal-1) (14 kDa laminin-binding protein) (HLBP14) (14 kDa lectin) (Beta-galactoside-binding lectin L-14-I) (Galaptin) (HBL) (HPL) (Lactose-binding lectin 1) (Lectin galactoside-binding soluble 1) (Putative MAPK-activating protein PM12) (S-Lac lectin 1)
	P17931	LGALS3	Galectin-3 (Gal-3) (35 kDa lectin) (Carbohydrate-binding protein 35) (CBP 35) (Galactose-specific lectin 3) (Galactoside-binding protein) (GALBP) (IgE-binding protein) (L-31) (Laminin-binding protein) (Lectin L-29) (Mac-2 antigen)
	P56470	LGALS4	Galectin-4 (Gal-4) (Antigen NY-CO-27) (L-36 lactose-binding protein) (L36LBP) (Lactose-binding lectin 4)
	O00182	LGALS9	Galectin-9 (Gal-9) (Ecalectin) (Tumor antigen HOM-HD-21)
	Q99538	LGMN	Legumain (EC 3.4.22.34) (Asparaginyl endopeptidase) (Protease, cysteine 1)
	P01229	LHB	Lutropin subunit beta (Lutropin beta chain) (Luteinizing hormone subunit beta) (LH-B) (LSH-B) (LSH-beta)
	P42702	LIFR	Leukemia inhibitory factor receptor (LIF receptor) (LIF-R) (CD antigen CD118)
	Q8N423	LILRB2	Leukocyte immunoglobulin-like receptor subfamily B member 2 (LIR-2) (Leukocyte immunoglobulin-like receptor 2) (CD85 antigen-like family member D) (Immunoglobulin-like transcript 4) (ILT-4) (Monocyte/macrophage immunoglobulin-like receptor 10) (MIR-10) (CD antigen CD85d)
	Q12907	LMAN2	Vesicular integral-membrane protein VIP36 (Glycoprotein GP36b) (Lectin mannose-binding 2) (Vesicular integral-membrane protein 36) (VIP36)
	P36776	LONP1	Lon protease homolog, mitochondrial (EC 3.4.21.53) (LONHs) (Lon protease-like protein) (LONP) (Mitochondrial ATP-dependent protease Lon) (Serine protease 15)
	Q07954	LRP1	Prolow-density lipoprotein receptor-related protein 1 (LRP-1) (Alpha-2-macroglobulin receptor) (A2MR) (Apolipoprotein E receptor) (APOER) (CD antigen CD91) [Cleaved into: Low-density lipoprotein receptor-related protein 1 85 kDa subunit (LRP-85); Low-density lipoprotein receptor-related protein 1 515 kDa subunit (LRP-515); Low-density lipoprotein receptor-related protein 1 intracellular domain (L…
	O00453	LST1	Leukocyte-specific transcript 1 protein (Protein B144)
	P01374	LTA	Lymphotoxin-alpha (LT-alpha) (TNF-beta) (Tumor necrosis factor ligand superfamily member 1)
	Q06643	LTB	Lymphotoxin-beta (LT-beta) (Tumor necrosis factor C) (TNF-C) (Tumor necrosis factor ligand superfamily member 3)
	Q8N2S1	LTBP4	Latent-transforming growth factor beta-binding protein 4 (LTBP-4)
	P51884	LUM	Lumican (Keratan sulfate proteoglycan lumican) (KSPG lumican)
	P28482	MAPK1	Mitogen-activated protein kinase 1 (MAP kinase 1) (MAPK 1) (EC 2.7.11.24) (ERT1) (Extracellular signal-regulated kinase 2) (ERK-2) (MAP kinase isoform p42) (p42-MAPK) (Mitogen-activated protein kinase 2) (MAP kinase 2) (MAPK 2)
	Q16539	MAPK14	Mitogen-activated protein kinase 14 (MAP kinase 14) (MAPK 14) (EC 2.7.11.24) (Cytokine suppressive anti-inflammatory drug-binding protein) (CSAID-binding protein) (CSBP) (MAP kinase MXI2) (MAX-interacting protein 2) (Mitogen-activated protein kinase p38 alpha) (MAP kinase p38 alpha) (Stress-activated protein kinase 2a) (SAPK2a)
	P27361	MAPK3	Mitogen-activated protein kinase 3 (MAP kinase 3) (MAPK 3) (EC 2.7.11.24) (ERT2) (Extracellular signal-regulated kinase 1) (ERK-1) (Insulin-stimulated MAP2 kinase) (MAP kinase isoform p44) (p44-MAPK) (Microtubule-associated protein 2 kinase) (p44-ERK1)
	P48740	MASP1	Mannan-binding lectin serine protease 1 (EC 3.4.21.-) (Complement factor MASP-3) (Complement-activating component of Ra-reactive factor) (Mannose-binding lectin-associated serine protease 1) (MASP-1) (Mannose-binding protein-associated serine protease) (Ra-reactive factor serine protease p100) (RaRF) (Serine protease 5) [Cleaved into: Mannan-binding lectin serine protease 1 heavy chain; Mannan-bi…
	P56270	MAZ	Myc-associated zinc finger protein (MAZI) (Pur-1) (Purine-binding transcription factor) (Serum amyloid A-activating factor-1) (SAF-1) (Transcription factor Zif87) (ZF87) (Zinc finger protein 801)
	P02144	MB	Myoglobin
	Q9ULC4	MCTS1	Malignant T-cell-amplified sequence 1 (MCT-1) (Multiple copies T-cell malignancies)
	P21741	MDK	Midkine (MK) (Amphiregulin-associated protein) (ARAP) (Midgestation and kidney protein) (Neurite outgrowth-promoting factor 2) (Neurite outgrowth-promoting protein)
	Q8TC05	MDM1	Nuclear protein MDM1
	Q9BUN1	MENT	Protein MENT (Methylated in normal thymocytes protein)
	Q08431	MFGE8	Lactadherin (Breast epithelial antigen BA46) (HMFG) (MFGM) (Milk fat globule-EGF factor 8) (MFG-E8) (SED1) [Cleaved into: Lactadherin short form; Medin]
	P12872	MLN	Promotilin [Cleaved into: Motilin; Motilin-associated peptide (MAP)]
	P03956	MMP1	Interstitial collagenase (EC 3.4.24.7) (Fibroblast collagenase) (Matrix metalloproteinase-1) (MMP-1) [Cleaved into: 22 kDa interstitial collagenase; 27 kDa interstitial collagenase]
	P39900	MMP12	Macrophage metalloelastase (MME) (EC 3.4.24.65) (Macrophage elastase) (ME) (hME) (Matrix metalloproteinase-12) (MMP-12)
	P14780	MMP9	Matrix metalloproteinase-9 (MMP-9) (EC 3.4.24.35) (92 kDa gelatinase) (92 kDa type IV collagenase) (Gelatinase B) (GELB) [Cleaved into: 67 kDa matrix metalloproteinase-9; 82 kDa matrix metalloproteinase-9]
	Q9H8L6	MMRN2	Multimerin-2 (EMILIN-3) (Elastin microfibril interface located protein 3) (Elastin microfibril interfacer 3) (EndoGlyx-1 p125/p140 subunit)
	O95866	MPIG6B	Megakaryocyte and platelet inhibitory receptor G6b (Protein G6b)
	P05164	MPO	Myeloperoxidase (MPO) (EC 1.11.2.2) [Cleaved into: Myeloperoxidase; 89 kDa myeloperoxidase; 84 kDa myeloperoxidase; Myeloperoxidase light chain; Myeloperoxidase heavy chain]
	Q9NZW5	MPP6	MAGUK p55 subfamily member 6 (Veli-associated MAGUK 1) (VAM-1)
	P25189	MPZ	Myelin protein P0 (Myelin peripheral protein) (MPP) (Myelin protein zero)
	P22897	MRC1	Macrophage mannose receptor 1 (MMR) (C-type lectin domain family 13 member D) (C-type lectin domain family 13 member D-like) (Human mannose receptor) (hMR) (Macrophage mannose receptor 1-like protein 1) (CD antigen CD206)
	Q1L6U9	MSMP	Prostate-associated microseminoprotein (PC3-secreted microprotein)
	P21757	MSR1	Macrophage scavenger receptor types I and II (Macrophage acetylated LDL receptor I and II) (Scavenger receptor class A member 1) (CD antigen CD204)
	P04733	MT1F	Metallothionein-1F (MT-1F) (Metallothionein-IF) (MT-IF)
	P49914	MTHFS	5-formyltetrahydrofolate cyclo-ligase (EC 6.3.3.2) (5,10-methenyl-tetrahydrofolate synthetase) (MTHFS) (Methenyl-THF synthetase)
	O15146	MUSK	Muscle, skeletal receptor tyrosine-protein kinase (EC 2.7.10.1) (Muscle-specific tyrosine-protein kinase receptor) (MuSK) (Muscle-specific kinase receptor)
	Q13506	NAB1	NGFI-A-binding protein 1 (EGR-1-binding protein 1) (Transcriptional regulatory protein p54)
	O95544	NADK	NAD kinase (EC 2.7.1.23) (Poly(P)/ATP NAD kinase)
	Q9UK23	NAGPA	N-acetylglucosamine-1-phosphodiester alpha-N-acetylglucosaminidase (EC 3.1.4.45) (Mannose 6-phosphate-uncovering enzyme) (Phosphodiester alpha-GlcNAcase)
	P43490	NAMPT	Nicotinamide phosphoribosyltransferase (NAmPRTase) (Nampt) (EC 2.4.2.12) (Pre-B-cell colony-enhancing factor 1) (Pre-B cell-enhancing factor) (Visfatin)
	P41271	NBL1	Neuroblastoma suppressor of tumorigenicity 1 (DAN domain family member 1) (Protein N03) (Zinc finger protein DAN)
	Q92692	NECTIN2	Nectin-2 (Herpes virus entry mediator B) (Herpesvirus entry mediator B) (HveB) (Nectin cell adhesion molecule 2) (Poliovirus receptor-related protein 2) (CD antigen CD112)
	Q7Z3B1	NEGR1	Neuronal growth regulator 1 (IgLON family member 4)
	Q7Z628	NET1	Neuroepithelial cell-transforming gene 1 protein (Proto-oncogene p65 Net1) (Rho guanine nucleotide exchange factor 8)
	O94856	NFASC	Neurofascin
	P08138	NGFR	Tumor necrosis factor receptor superfamily member 16 (Gp80-LNGFR) (Low affinity neurotrophin receptor p75NTR) (Low-affinity nerve growth factor receptor) (NGF receptor) (p75 ICD) (CD antigen CD271)
	Q96MN2	NLRP4	NACHT, LRR and PYD domains-containing protein 4 (Cancer/testis antigen 58) (CT58) (PAAD and NACHT-containing protein 2) (PAN2) (PYRIN and NACHT-containing protein 2) (PYRIN-containing APAF1-like protein 4) (PYPAF4) (Ribonuclease inhibitor 2)
	P61916	NPC2	NPC intracellular cholesterol transporter 2 (Epididymal secretory protein E1) (Human epididymis-specific protein 1) (He1) (Niemann-Pick disease type C2 protein)
	Q9NQX5	NPDC1	Neural proliferation differentiation and control protein 1 (NPDC-1)
	O15130	NPFF	Pro-FMRFamide-related neuropeptide FF (FMRFamide-related peptides) [Cleaved into: Neuropeptide SF (NPSF); Neuropeptide FF (NPFF); Neuropeptide AF (NPAF)]
	Q92617	NPIPB3	Nuclear pore complex-interacting protein family member B3 (Nuclear pore complex-interacting protein-like 3) (Protein pps22-1)
	P01160	NPPA	Natriuretic peptides A (CDD-ANF) (Cardiodilatin) (CDD) (Cardiodilatin-related peptide) (CDP) (Prepronatriodilatin) [Cleaved into: Atrial natriuretic factor (ANF) (Atrial natriuretic peptide) (ANP)]
	P16860	NPPB	Natriuretic peptides B (Gamma-brain natriuretic peptide) [Cleaved into: Brain natriuretic peptide 32 (BNP(1-32)) (BNP-32); BNP(1-30); BNP(1-29); BNP(1-28); BNP(2-31); BNP(3-32); BNP(3-30); BNP(3-29); BNP(4-32); BNP(4-31); BNP(4-30); BNP(4-29); BNP(4-27); BNP(5-32); BNP(5-31); BNP(5-29)]
	Q8N729	NPW	Neuropeptide W (Preproprotein L8) (hPPL8) [Cleaved into: Neuropeptide W-23 (NPW23) (hL8); Neuropeptide W-30 (NPW30) (hL8C)]
	Q14995	NR1D2	Nuclear receptor subfamily 1 group D member 2 (Orphan nuclear hormone receptor BD73) (Rev-erb alpha-related receptor) (RVR) (Rev-erb-beta) (V-erbA-related protein 1-related) (EAR-1R)
	Q9ULB1	NRXN1	Neurexin-1 (Neurexin I-alpha) (Neurexin-1-alpha)
	Q9HDB5	NRXN3	Neurexin-3-beta (Neurexin III-beta) [Cleaved into: Neurexin-3-beta, soluble form; Neurexin-3-beta, C-terminal fragment (NRXN3-CTF)]
	P46459	NSF	Vesicle-fusing ATPase (EC 3.6.4.6) (N-ethylmaleimide-sensitive fusion protein) (NEM-sensitive fusion protein) (Vesicular-fusion protein NSF)
	O95631	NTN1	Netrin-1 (Epididymis tissue protein Li 131P)
	Q16288	NTRK3	NT-3 growth factor receptor (EC 2.7.10.1) (GP145-TrkC) (Trk-C) (Neurotrophic tyrosine kinase receptor type 3) (TrkC tyrosine kinase)
	Q9Y266	NUDC	Nuclear migration protein nudC (Nuclear distribution protein C homolog)
	Q9BQG2	NUDT12	Peroxisomal NADH pyrophosphatase NUDT12 (EC 3.6.1.22) (Nucleoside diphosphate-linked moiety X motif 12) (Nudix motif 12)
	Q9BW91	NUDT9	ADP-ribose pyrophosphatase, mitochondrial (EC 3.6.1.13) (ADP-ribose diphosphatase) (ADP-ribose phosphohydrolase) (Adenosine diphosphoribose pyrophosphatase) (ADPR-PPase) (Nucleoside diphosphate-linked moiety X motif 9) (Nudix motif 9)
	Q9NRN5	OLFML3	Olfactomedin-like protein 3 (HNOEL-iso) (hOLF44)
	Q9H361	PABPC3	Polyadenylate-binding protein 3 (PABP-3) (Poly(A)-binding protein 3) (Testis-specific poly(A)-binding protein)
	Q13310	PABPC4	Polyadenylate-binding protein 4 (PABP-4) (Poly(A)-binding protein 4) (Activated-platelet protein 1) (APP-1) (Inducible poly(A)-binding protein) (iPABP)
	P68402	PAFAH1B2	Platelet-activating factor acetylhydrolase IB subunit beta (EC 3.1.1.47) (PAF acetylhydrolase 30 kDa subunit) (PAF-AH 30 kDa subunit) (PAF-AH subunit beta) (PAFAH subunit beta)
	O96013	PAK4	Serine/threonine-protein kinase PAK 4 (EC 2.7.11.1) (p21-activated kinase 4) (PAK-4)
	Q13219	PAPPA	Pappalysin-1 (EC 3.4.24.79) (Insulin-like growth factor-dependent IGF-binding protein 4 protease) (IGF-dependent IGFBP-4 protease) (IGFBP-4ase) (Pregnancy-associated plasma protein A) (PAPP-A)
	O43252	PAPSS1	Bifunctional 3'-phosphoadenosine 5'-phosphosulfate synthase 1 (PAPS synthase 1) (PAPSS 1) (Sulfurylase kinase 1) (SK 1) (SK1) [Includes: Sulfate adenylyltransferase (EC 2.7.7.4) (ATP-sulfurylase) (Sulfate adenylate transferase) (SAT); Adenylyl-sulfate kinase (EC 2.7.1.25) (3'-phosphoadenosine-5'-phosphosulfate synthase) (APS kinase) (Adenosine-5'-phosphosulfate 3'-phosphotransferase) (Adenylylsul…
	Q9NVD7	PARVA	Alpha-parvin (Actopaxin) (CH-ILKBP) (Calponin-like integrin-linked kinase-binding protein) (Matrix-remodeling-associated protein 2)
	Q15365	PCBP1	Poly(rC)-binding protein 1 (Alpha-CP1) (Heterogeneous nuclear ribonucleoprotein E1) (hnRNP E1) (Nucleic acid-binding protein SUB2.3)
	Q9Y5I4	PCDHAC2	Protocadherin alpha-C2 (PCDH-alpha-C2)
	Q9Y5E7	PCDHB2	Protocadherin beta-2 (PCDH-beta-2)
	O14737	PDCD5	Programmed cell death protein 5 (TF-1 cell apoptosis-related protein 19) (Protein TFAR19)
	O00408	PDE2A	cGMP-dependent 3',5'-cyclic phosphodiesterase (EC 3.1.4.17) (Cyclic GMP-stimulated phosphodiesterase) (CGS-PDE) (cGSPDE)
	P04085	PDGFA	Platelet-derived growth factor subunit A (PDGF subunit A) (PDGF-1) (Platelet-derived growth factor A chain) (Platelet-derived growth factor alpha polypeptide)
	P01127	PDGFB	Platelet-derived growth factor subunit B (PDGF subunit B) (PDGF-2) (Platelet-derived growth factor B chain) (Platelet-derived growth factor beta polypeptide) (Proto-oncogene c-Sis) (Becaplermin)
	Q9GZP0	PDGFD	Platelet-derived growth factor D (PDGF-D) (Iris-expressed growth factor) (Spinal cord-derived growth factor B) (SCDGF-B) [Cleaved into: Platelet-derived growth factor D, latent form (PDGFD latent form); Platelet-derived growth factor D, receptor-binding form (PDGFD receptor-binding form)]
	P16284	PECAM1	Platelet endothelial cell adhesion molecule (PECAM-1) (EndoCAM) (GPIIA') (PECA1) (CD antigen CD31)
	P52209	PGD	6-phosphogluconate dehydrogenase, decarboxylating (EC 1.1.1.44)
	Q8IYJ0	PIANP	PILR alpha-associated neural protein (PILR-associating neural protein) (Paired immunoglobin-like type 2 receptor-associating neural protein)
	P01833	PIGR	Polymeric immunoglobulin receptor (PIgR) (Poly-Ig receptor) (Hepatocellular carcinoma-associated protein TB6) [Cleaved into: Secretory component]
	P48736	PIK3CG	Phosphatidylinositol 4,5-bisphosphate 3-kinase catalytic subunit gamma isoform (PI3-kinase subunit gamma) (PI3K-gamma) (PI3Kgamma) (PtdIns-3-kinase subunit gamma) (EC 2.7.1.153) (Phosphatidylinositol 4,5-bisphosphate 3-kinase 110 kDa catalytic subunit gamma) (PtdIns-3-kinase subunit p110-gamma) (p110gamma) (Phosphoinositide-3-kinase catalytic gamma polypeptide) (Serine/threonine protein kinase PI…
	Q9Y237	PIN4	Peptidyl-prolyl cis-trans isomerase NIMA-interacting 4 (EC 5.2.1.8) (Parvulin-14) (Par14) (hPar14) (Parvulin-17) (Par17) (hPar17) (Peptidyl-prolyl cis-trans isomerase Pin4) (PPIase Pin4) (Peptidyl-prolyl cis/trans isomerase EPVH) (hEPVH) (Rotamase Pin4)
	O00625	PIR	Pirin (EC 1.13.11.24) (Probable quercetin 2,3-dioxygenase PIR) (Probable quercetinase)
	P14555	PLA2G2A	Phospholipase A2, membrane associated (EC 3.1.1.4) (GIIC sPLA2) (Group IIA phospholipase A2) (Non-pancreatic secretory phospholipase A2) (NPS-PLA2) (Phosphatidylcholine 2-acylhydrolase 2A)
	P00750	PLAT	Tissue-type plasminogen activator (t-PA) (t-plasminogen activator) (tPA) (EC 3.4.21.68) (Alteplase) (Reteplase) [Cleaved into: Tissue-type plasminogen activator chain A; Tissue-type plasminogen activator chain B]
	P00749	PLAU	Urokinase-type plasminogen activator (U-plasminogen activator) (uPA) (EC 3.4.21.73) [Cleaved into: Urokinase-type plasminogen activator long chain A; Urokinase-type plasminogen activator short chain A; Urokinase-type plasminogen activator chain B]
	Q03405	PLAUR	Urokinase plasminogen activator surface receptor (U-PAR) (uPAR) (Monocyte activation antigen Mo3) (CD antigen CD87)
	P19174	PLCG1	1-phosphatidylinositol 4,5-bisphosphate phosphodiesterase gamma-1 (EC 3.1.4.11) (PLC-148) (Phosphoinositide phospholipase C-gamma-1) (Phospholipase C-II) (PLC-II) (Phospholipase C-gamma-1) (PLC-gamma-1)
	P00747	PLG	Plasminogen (EC 3.4.21.7) [Cleaved into: Plasmin heavy chain A; Activation peptide; Angiostatin; Plasmin heavy chain A, short form; Plasmin light chain B]
	O15031	PLXNB2	Plexin-B2 (MM1)
	P40967	PMEL	Melanocyte protein PMEL (ME20-M) (ME20M) (Melanocyte protein Pmel 17) (Melanocytes lineage-specific antigen GP100) (Melanoma-associated ME20 antigen) (P1) (P100) (Premelanosome protein) (Silver locus protein homolog) [Cleaved into: M-alpha (95 kDa melanocyte-specific secreted glycoprotein) (P26) (Secreted melanoma-associated ME20 antigen) (ME20-S) (ME20S); M-beta]
	P01189	POMC	Pro-opiomelanocortin (POMC) (Corticotropin-lipotropin) [Cleaved into: NPP; Melanotropin gamma (Gamma-MSH); Potential peptide; Corticotropin (Adrenocorticotropic hormone) (ACTH); Melanocyte-stimulating hormone alpha (Alpha-MSH) (Melanotropin alpha); Corticotropin-like intermediary peptide (CLIP); Lipotropin beta (Beta-LPH); Lipotropin gamma (Gamma-LPH); Melanocyte-stimulating hormone beta (Beta-MS…
	Q15063	POSTN	Periostin (PN) (Osteoblast-specific factor 2) (OSF-2)
	Q07869	PPARA	Peroxisome proliferator-activated receptor alpha (PPAR-alpha) (Nuclear receptor subfamily 1 group C member 1)
	P02775	PPBP	Platelet basic protein (PBP) (C-X-C motif chemokine 7) (Leukocyte-derived growth factor) (LDGF) (Macrophage-derived growth factor) (MDGF) (Small-inducible cytokine B7) [Cleaved into: Connective tissue-activating peptide III (CTAP-III) (LA-PF4) (Low-affinity platelet factor IV); TC-2; Connective tissue-activating peptide III(1-81) (CTAP-III(1-81)); Beta-thromboglobulin (Beta-TG); Neutrophil-activa…
	P50897	PPT1	Palmitoyl-protein thioesterase 1 (PPT-1) (EC 3.1.2.22) (Palmitoyl-protein hydrolase 1)
	P01298	PPY	Pancreatic prohormone (Pancreatic polypeptide) (PP) (Obinepitide) [Cleaved into: Pancreatic hormone (PH); Pancreatic icosapeptide (PI)]
	P54619	PRKAG1	5'-AMP-activated protein kinase subunit gamma-1 (AMPK gamma1) (AMPK subunit gamma-1) (AMPKg)
	P17252	PRKCA	Protein kinase C alpha type (PKC-A) (PKC-alpha) (EC 2.7.11.13)
	P05771	PRKCB	Protein kinase C beta type (PKC-B) (PKC-beta) (EC 2.7.11.13)
	Q14558	PRPSAP1	Phosphoribosyl pyrophosphate synthase-associated protein 1 (PRPP synthase-associated protein 1) (39 kDa phosphoribosypyrophosphate synthase-associated protein) (PAP39)
	Q9GZN4	PRSS22	Brain-specific serine protease 4 (BSSP-4) (EC 3.4.21.-) (Serine protease 22) (Serine protease 26) (Tryptase epsilon)
	Q9BQR3	PRSS27	Serine protease 27 (EC 3.4.21.-) (Marapsin) (Pancreasin)
	P25787	PSMA2	Proteasome subunit alpha type-2 (EC 3.4.25.1) (Macropain subunit C3) (Multicatalytic endopeptidase complex subunit C3) (Proteasome component C3)
	P60484	PTEN	Phosphatidylinositol 3,4,5-trisphosphate 3-phosphatase and dual-specificity protein phosphatase PTEN (EC 3.1.3.16) (EC 3.1.3.48) (EC 3.1.3.67) (Mutated in multiple advanced cancers 1) (Phosphatase and tensin homolog)
	P41222	PTGDS	Prostaglandin-H2 D-isomerase (EC 5.3.99.2) (Beta-trace protein) (Cerebrin-28) (Glutathione-independent PGD synthase) (Lipocalin-type prostaglandin-D synthase) (Prostaglandin-D2 synthase) (PGD2 synthase) (PGDS) (PGDS2)
	Q9P2B2	PTGFRN	Prostaglandin F2 receptor negative regulator (CD9 partner 1) (CD9P-1) (Glu-Trp-Ile EWI motif-containing protein F) (EWI-F) (Prostaglandin F2-alpha receptor regulatory protein) (Prostaglandin F2-alpha receptor-associated protein) (CD antigen CD315)
	P12272	PTHLH	Parathyroid hormone-related protein (PTH-rP) (PTHrP) (Parathyroid hormone-like protein) (PLP) [Cleaved into: PTHrP[1-36]; PTHrP[38-94]; Osteostatin (PTHrP[107-139])]
	Q13882	PTK6	Protein-tyrosine kinase 6 (EC 2.7.10.2) (Breast tumor kinase) (Tyrosine-protein kinase BRK)
	P21246	PTN	Pleiotrophin (PTN) (Heparin-binding brain mitogen) (HBBM) (Heparin-binding growth factor 8) (HBGF-8) (Heparin-binding growth-associated molecule) (HB-GAM) (Heparin-binding neurite outgrowth-promoting factor) (HBNF) (Heparin-binding neurite outgrowth-promoting factor 1) (HBNF-1) (Osteoblast-specific factor 1) (OSF-1)
	P29074	PTPN4	Tyrosine-protein phosphatase non-receptor type 4 (EC 3.1.3.48) (Protein-tyrosine phosphatase MEG1) (MEG) (PTPase-MEG1)
	P35236	PTPN7	Tyrosine-protein phosphatase non-receptor type 7 (EC 3.1.3.48) (Hematopoietic protein-tyrosine phosphatase) (HEPTP) (Protein-tyrosine phosphatase LC-PTP)
	O00391	QSOX1	Sulfhydryl oxidase 1 (hQSOX) (EC 1.8.3.2) (Quiescin Q6)
	P54727	RAD23B	UV excision repair protein RAD23 homolog B (HR23B) (hHR23B) (XP-C repair-complementing complex 58 kDa protein) (p58)
	Q9H6Z4	RANBP3	Ran-binding protein 3 (RanBP3)
	P98179	RBM3	RNA-binding protein 3 (RNA-binding motif protein 3) (RNPL)
	O75452	RDH16	Retinol dehydrogenase 16 (EC 1.1.1.105) (EC 1.1.1.209) (EC 1.1.1.315) (EC 1.1.1.53) (Human epidermal retinol dehydrogenase) (hRDH-E) (Microsomal NAD(+)-dependent retinol dehydrogenase 4) (RoDH-4) (Short chain dehydrogenase/reductase family 9C member 8) (Sterol/retinol dehydrogenase)
	P46063	RECQL	ATP-dependent DNA helicase Q1 (EC 3.6.4.12) (DNA helicase, RecQ-like type 1) (RecQ1) (DNA-dependent ATPase Q1) (RecQ protein-like 1)
	Q9BYZ8	REG4	Regenerating islet-derived protein 4 (REG-4) (Gastrointestinal secretory protein) (REG-like protein) (Regenerating islet-derived protein IV) (Reg IV)
	Q969Z4	RELT	Tumor necrosis factor receptor superfamily member 19L (Receptor expressed in lymphoid tissues)
	P07949	RET	Proto-oncogene tyrosine-protein kinase receptor Ret (EC 2.7.10.1) (Cadherin family member 12) (Proto-oncogene c-Ret) [Cleaved into: Soluble RET kinase fragment; Extracellular cell-membrane anchored RET cadherin 120 kDa fragment]
	Q9HD89	RETN	Resistin (Adipose tissue-specific secretory factor) (ADSF) (C/EBP-epsilon-regulated myeloid-specific secreted cysteine-rich protein) (Cysteine-rich secreted protein A12-alpha-like 2) (Cysteine-rich secreted protein FIZZ3)
	Q9Y3B8	REXO2	Oligoribonuclease, mitochondrial (EC 3.1.-.-) (RNA exonuclease 2 homolog) (Small fragment nuclease)
	P61586	RHOA	Transforming protein RhoA (EC 3.6.5.2) (Rho cDNA clone 12) (h12)
	P84095	RHOG	Rho-related GTP-binding protein RhoG
	Q7Z5B4	RIC3	Protein RIC-3 (Resistant to inhibitor of cholinesterase 3)
	Q96DB5	RMDN1	Regulator of microtubule dynamics protein 1 (RMD-1) (hRMD-1) (Protein FAM82B)
	P07998	RNASE1	Ribonuclease pancreatic (EC 4.6.1.18) (HP-RNase) (RIB-1) (RNase UpI-1) (Ribonuclease 1) (RNase 1) (Ribonuclease A) (RNase A)
	O75116	ROCK2	Rho-associated protein kinase 2 (EC 2.7.11.1) (Rho kinase 2) (Rho-associated, coiled-coil-containing protein kinase 2) (Rho-associated, coiled-coil-containing protein kinase II) (ROCK-II) (p164 ROCK-2)
	Q01973	ROR1	Inactive tyrosine-protein kinase transmembrane receptor ROR1 (Neurotrophic tyrosine kinase, receptor-related 1)
	Q01974	ROR2	Tyrosine-protein kinase transmembrane receptor ROR2 (EC 2.7.10.1) (Neurotrophic tyrosine kinase, receptor-related 2)
	P23921	RRM1	Ribonucleoside-diphosphate reductase large subunit (EC 1.17.4.1) (Ribonucleoside-diphosphate reductase subunit M1) (Ribonucleotide reductase large subunit)
	Q7LG56	RRM2B	Ribonucleoside-diphosphate reductase subunit M2 B (EC 1.17.4.1) (TP53-inducible ribonucleotide reductase M2 B) (p53-inducible ribonucleotide reductase small subunit 2-like protein) (p53R2)
	Q9BXY4	RSPO3	R-spondin-3 (Protein with TSP type-1 repeat) (hPWTSR) (Roof plate-specific spondin-3) (hRspo3) (Thrombospondin type-1 domain-containing protein 2)
	Q2I0M5	RSPO4	R-spondin-4 (Roof plate-specific spondin-4) (hRspo4)
	Q96T51	RUFY1	RUN and FYVE domain-containing protein 1 (FYVE-finger protein EIP1) (La-binding protein 1) (Rab4-interacting protein) (Zinc finger FYVE domain-containing protein 12)
	P80511	S100A12	Protein S100-A12 (CGRP) (Calcium-binding protein in amniotic fluid 1) (CAAF1) (Calgranulin-C) (CAGC) (Extracellular newly identified RAGE-binding protein) (EN-RAGE) (Migration inhibitory factor-related protein 6) (MRP-6) (p6) (Neutrophil S100 protein) (S100 calcium-binding protein A12) [Cleaved into: Calcitermin]
	P26447	S100A4	Protein S100-A4 (Calvasculin) (Metastasin) (Placental calcium-binding protein) (Protein Mts1) (S100 calcium-binding protein A4)
	P06702	S100A9	Protein S100-A9 (Calgranulin-B) (Calprotectin L1H subunit) (Leukocyte L1 complex heavy chain) (Migration inhibitory factor-related protein 14) (MRP-14) (p14) (S100 calcium-binding protein A9)
	P31949	S100A11	Protein S100-A11 (Calgizzarin) (Metastatic lymph node gene 70 protein) (MLN 70) (Protein S100-C) (S100 calcium-binding protein A11) [Cleaved into: Protein S100-A11, N-terminally processed]
	O75446	SAP30	Histone deacetylase complex subunit SAP30 (30 kDa Sin3-associated polypeptide) (Sin3 corepressor complex subunit SAP30) (Sin3-associated polypeptide p30)
	Q96GP6	SCARF2	Scavenger receptor class F member 2 (SRECRP-1) (Scavenger receptor expressed by endothelial cells 2 protein) (SREC-II)
	O75556	SCGB2A1	Mammaglobin-B (Lacryglobin) (Lipophilin-C) (Mammaglobin-2) (Secretoglobin family 2A member 1)
	Q9HCN8	SDF2L1	Stromal cell-derived factor 2-like protein 1 (SDF2-like protein 1) (PWP1-interacting protein 8)
	Q8WVN6	SECTM1	Secreted and transmembrane protein 1 (Protein K-12)
	P14151	SELL	L-selectin (CD62 antigen-like family member L) (Leukocyte adhesion molecule 1) (LAM-1) (Leukocyte surface antigen Leu-8) (Leukocyte-endothelial cell adhesion molecule 1) (LECAM1) (Lymph node homing receptor) (TQ1) (gp90-MEL) (CD antigen CD62L)
	Q14242	SELPLG	P-selectin glycoprotein ligand 1 (PSGL-1) (Selectin P ligand) (CD antigen CD162)
	O15041	SEMA3E	Semaphorin-3E
	Q02383	SEMG2	Semenogelin-2 (Semenogelin II) (SGII)
	Q9UK55	SERPINA10	Protein Z-dependent protease inhibitor (PZ-dependent protease inhibitor) (PZI) (Serpin A10)
	P01011	SERPINA3	Alpha-1-antichymotrypsin (ACT) (Cell growth-inhibiting gene 24/25 protein) (Serpin A3) [Cleaved into: Alpha-1-antichymotrypsin His-Pro-less]
	P05155	SERPING1	Plasma protease C1 inhibitor (C1 Inh) (C1Inh) (C1 esterase inhibitor) (C1-inhibiting factor) (Serpin G1)
	Q8N474	SFRP1	Secreted frizzled-related protein 1 (FRP-1) (sFRP-1) (Secreted apoptosis-related protein 2) (SARP-2)
	P78314	SH3BP2	SH3 domain-binding protein 2 (3BP-2)
	P29353	SHC1	SHC-transforming protein 1 (SHC-transforming protein 3) (SHC-transforming protein A) (Src homology 2 domain-containing-transforming protein C1) (SH2 domain protein C1)
	Q9HAT2	SIAE	Sialate O-acetylesterase (EC 3.1.1.53) (H-Lse) (Sialic acid-specific 9-O-acetylesterase)
	Q96RL6	SIGLEC11	Sialic acid-binding Ig-like lectin 11 (Sialic acid-binding lectin 11) (Siglec-11)
	Q96PQ1	SIGLEC12	Sialic acid-binding Ig-like lectin 12 (Siglec-12) (Sialic acid-binding Ig-like lectin-like 1) (Siglec-L1)
	Q9Y286	SIGLEC7	Sialic acid-binding Ig-like lectin 7 (Siglec-7) (Adhesion inhibitory receptor molecule 1) (AIRM-1) (CDw328) (D-siglec) (QA79 membrane protein) (p75) (CD antigen CD328)
	Q5JXA9	SIRPB2	Signal-regulatory protein beta-2 (SIRP-beta-2) (Protein tyrosine phosphatase non-receptor type substrate 1-like 3) (Protein tyrosine phosphatase non-receptor type substrate protein)
	Q9NXA8	SIRT5	NAD-dependent protein deacylase sirtuin-5, mitochondrial (EC 2.3.1.-) (Regulatory protein SIR2 homolog 5) (SIR2-like protein 5)
	Q15849	SLC14A2	Urea transporter 2 (Solute carrier family 14 member 2) (Urea transporter, kidney)
	Q8TBE7	SLC35G2	Solute carrier family 35 member G2 (Transmembrane protein 22)
	Q2Y0W8	SLC4A8	Electroneutral sodium bicarbonate exchanger 1 (Electroneutral Na(+)-driven Cl-HCO3 exchanger) (Solute carrier family 4 member 8) (k-NBC3)
	Q8N695	SLC5A8	Sodium-coupled monocarboxylate transporter 1 (Apical iodide transporter) (Electrogenic sodium monocarboxylate cotransporter) (Sodium iodide-related cotransporter) (Solute carrier family 5 member 8)
	Q9UN76	SLC6A14	Sodium- and chloride-dependent neutral and basic amino acid transporter B(0+) (Amino acid transporter ATB0+) (Solute carrier family 6 member 14)
	Q15796	SMAD2	Mothers against decapentaplegic homolog 2 (MAD homolog 2) (Mothers against DPP homolog 2) (JV18-1) (Mad-related protein 2) (hMAD-2) (SMAD family member 2) (SMAD 2) (Smad2) (hSMAD2)
	Q13485	SMAD4	Mothers against decapentaplegic homolog 4 (MAD homolog 4) (Mothers against DPP homolog 4) (Deletion target in pancreatic carcinoma 4) (SMAD family member 4) (SMAD 4) (Smad4) (hSMAD4)
	Q8IYB5	SMAP1	Stromal membrane-associated protein 1
	Q9UQE7	SMC3	Structural maintenance of chromosomes protein 3 (SMC protein 3) (SMC-3) (Basement membrane-associated chondroitin proteoglycan) (Bamacan) (Chondroitin sulfate proteoglycan 6) (Chromosome-associated polypeptide) (hCAP)
	Q9H4F8	SMOC1	SPARC-related modular calcium-binding protein 1 (Secreted modular calcium-binding protein 1) (SMOC-1)
	P37840	SNCA	Alpha-synuclein (Non-A beta component of AD amyloid) (Non-A4 component of amyloid precursor) (NACP)
	P09012	SNRPA	U1 small nuclear ribonucleoprotein A (U1 snRNP A) (U1-A) (U1A)
	O95219	SNX4	Sorting nexin-4
	Q9Y5X2	SNX8	Sorting nexin-8
	P08294	SOD3	Extracellular superoxide dismutase [Cu-Zn] (EC-SOD) (EC 1.15.1.1)
	O60504	SORBS3	Vinexin (SH3-containing adapter molecule 1) (SCAM-1) (Sorbin and SH3 domain-containing protein 3)
	Q9BQB4	SOST	Sclerostin
	P09486	SPARC	SPARC (Basement-membrane protein 40) (BM-40) (Osteonectin) (ON) (Secreted protein acidic and rich in cysteine)
	Q14515	SPARCL1	SPARC-like protein 1 (High endothelial venule protein) (Hevin) (MAST 9)
	Q8TB22	SPATA20	Spermatogenesis-associated protein 20 (Sperm-specific protein 411) (Ssp411)
	O43291	SPINT2	Kunitz-type protease inhibitor 2 (Hepatocyte growth factor activator inhibitor type 2) (HAI-2) (Placental bikunin)
	Q9HCB6	SPON1	Spondin-1 (F-spondin) (Vascular smooth muscle cell growth-promoting factor)
	P12931	SRC	Proto-oncogene tyrosine-protein kinase Src (EC 2.7.10.2) (Proto-oncogene c-Src) (pp60c-src) (p60-Src)
	Q13247	SRSF6	Serine/arginine-rich splicing factor 6 (Pre-mRNA-splicing factor SRP55) (Splicing factor, arginine/serine-rich 6)
	Q16629	SRSF7	Serine/arginine-rich splicing factor 7 (Splicing factor 9G8) (Splicing factor, arginine/serine-rich 7)
	Q8WWF3	SSMEM1	Serine-rich single-pass membrane protein 1
	P61278	SST	Somatostatin (Growth hormone release-inhibiting factor) [Cleaved into: Somatostatin-28; Somatostatin-14 (SST-14); Neuronostatin (NST)]
	P42224	STAT1	Signal transducer and activator of transcription 1-alpha/beta (Transcription factor ISGF-3 components p91/p84)
	P40763	STAT3	Signal transducer and activator of transcription 3 (Acute-phase response factor)
	P52823	STC1	Stanniocalcin-1 (STC-1)
	P31948	STIP1	Stress-induced-phosphoprotein 1 (STI1) (Hsc70/Hsp90-organizing protein) (Hop) (Renal carcinoma antigen NY-REN-11) (Transformation-sensitive protein IEF SSP 3521)
	Q9NZ72	STMN3	Stathmin-3 (SCG10-like protein)
	P55854	SUMO3	Small ubiquitin-related modifier 3 (SUMO-3) (SMT3 homolog 1) (SUMO-2) (Ubiquitin-like protein SMT3A) (Smt3A)
	Q4LDE5	SVEP1	Sushi, von Willebrand factor type A, EGF and pentraxin domain-containing protein 1 (CCP module-containing protein 22) (Polydom) (Selectin-like osteoblast-derived protein) (SEL-OB) (Serologically defined breast cancer antigen NY-BR-38)
	Q9BT88	SYT11	Synaptotagmin-11 (Synaptotagmin XI) (SytXI)
	O14907	TAX1BP3	Tax1-binding protein 3 (Glutaminase-interacting protein 3) (Tax interaction protein 1) (TIP-1) (Tax-interacting protein 1)
	Q15813	TBCE	Tubulin-specific chaperone E (Tubulin-folding cofactor E)
	P24557	TBXAS1	Thromboxane-A synthase (TXA synthase) (TXS) (EC 5.3.99.5) (Cytochrome P450 5A1)
	Q8N6K0	TEX29	Testis-expressed protein 29
	Q03403	TFF2	Trefoil factor 2 (Spasmolysin) (Spasmolytic polypeptide) (SP)
	P10646	TFPI	Tissue factor pathway inhibitor (TFPI) (Extrinsic pathway inhibitor) (EPI) (Lipoprotein-associated coagulation inhibitor) (LACI)
	P01137	TGFB1	Transforming growth factor beta-1 proprotein [Cleaved into: Latency-associated peptide (LAP); Transforming growth factor beta-1 (TGF-beta-1)]
	P35443	THBS4	Thrombospondin-4
	P01033	TIMP1	Metalloproteinase inhibitor 1 (Erythroid-potentiating activity) (EPA) (Fibroblast collagenase inhibitor) (Collagenase inhibitor) (Tissue inhibitor of metalloproteinases 1) (TIMP-1)
	P16035	TIMP2	Metalloproteinase inhibitor 2 (CSC-21K) (Tissue inhibitor of metalloproteinases 2) (TIMP-2)
	Q99727	TIMP4	Metalloproteinase inhibitor 4 (Tissue inhibitor of metalloproteinases 4) (TIMP-4)
	P58753	TIRAP	Toll/interleukin-1 receptor domain-containing adapter protein (TIR domain-containing adapter protein) (Adaptor protein Wyatt) (MyD88 adapter-like protein) (MyD88-2)
	Q15399	TLR1	Toll-like receptor 1 (EC 3.2.2.6) (Toll/interleukin-1 receptor-like protein) (TIL) (CD antigen CD281)
	P49755	TMED10	Transmembrane emp24 domain-containing protein 10 (21 kDa transmembrane-trafficking protein) (S31III125) (S31I125) (Tmp-21-I) (Transmembrane protein Tmp21) (p23) (p24 family protein delta-1) (p24delta1) (p24delta)
	Q24JP5	TMEM132A	Transmembrane protein 132A (HSPA5-binding protein 1)
	Q14DG7	TMEM132B	Transmembrane protein 132B
	Q96K49	TMEM87B	Transmembrane protein 87B
	Q8NEW7	TMIE	Transmembrane inner ear expressed protein
	P42167	TMPO	Lamina-associated polypeptide 2, isoforms beta/gamma (Thymopoietin, isoforms beta/gamma) (TP beta/gamma) (Thymopoietin-related peptide isoforms beta/gamma) (TPRP isoforms beta/gamma) [Cleaved into: Thymopoietin (TP) (Splenin); Thymopentin (TP5)]
	Q9Y6Q6	TNFRSF11A	Tumor necrosis factor receptor superfamily member 11A (Osteoclast differentiation factor receptor) (ODFR) (Receptor activator of NF-KB) (CD antigen CD265)
	O00300	TNFRSF11B	Tumor necrosis factor receptor superfamily member 11B (Osteoclastogenesis inhibitory factor) (Osteoprotegerin)
	Q9NS68	TNFRSF19	Tumor necrosis factor receptor superfamily member 19 (TRADE) (Toxicity and JNK inducer)
	P19438	TNFRSF1A	Tumor necrosis factor receptor superfamily member 1A (Tumor necrosis factor receptor 1) (TNF-R1) (Tumor necrosis factor receptor type I) (TNF-RI) (TNFR-I) (p55) (p60) (CD antigen CD120a) [Cleaved into: Tumor necrosis factor receptor superfamily member 1A, membrane form; Tumor necrosis factor-binding protein 1 (TBPI)]
	P20333	TNFRSF1B	Tumor necrosis factor receptor superfamily member 1B (Tumor necrosis factor receptor 2) (TNF-R2) (Tumor necrosis factor receptor type II) (TNF-RII) (TNFR-II) (p75) (p80 TNF-alpha receptor) (CD antigen CD120b) (Etanercept) [Cleaved into: Tumor necrosis factor receptor superfamily member 1b, membrane form; Tumor necrosis factor-binding protein 2 (TBP-2) (TBPII)]
	O43557	TNFSF14	Tumor necrosis factor ligand superfamily member 14 (Herpes virus entry mediator ligand) (HVEM-L) (Herpesvirus entry mediator ligand) (CD antigen CD258) [Cleaved into: Tumor necrosis factor ligand superfamily member 14, membrane form; Tumor necrosis factor ligand superfamily member 14, soluble form]
	O95150	TNFSF15	Tumor necrosis factor ligand superfamily member 15 (TNF ligand-related molecule 1) (Vascular endothelial cell growth inhibitor) [Cleaved into: Tumor necrosis factor ligand superfamily member 15, membrane form; Tumor necrosis factor ligand superfamily member 15, secreted form]
	P45379	TNNT2	Troponin T, cardiac muscle (TnTc) (Cardiac muscle troponin T) (cTnT)
	P22105	TNXB	Tenascin-X (TN-X) (Hexabrachion-like protein)
	P20231	TPSB2	Tryptase beta-2 (Tryptase-2) (EC 3.4.21.59) (Tryptase II)
	P13693	TPT1	Translationally-controlled tumor protein (TCTP) (Fortilin) (Histamine-releasing factor) (HRF) (p23)
	Q9NP99	TREM1	Triggering receptor expressed on myeloid cells 1 (TREM-1) (Triggering receptor expressed on monocytes 1) (CD antigen CD354)
	Q9GZX9	TWSG1	Twisted gastrulation protein homolog 1
	Q8NBS9	TXNDC5	Thioredoxin domain-containing protein 5 (Endoplasmic reticulum resident protein 46) (ER protein 46) (ERp46) (Thioredoxin-like protein p46)
	Q16881	TXNRD1	Thioredoxin reductase 1, cytoplasmic (TR) (EC 1.8.1.9) (Gene associated with retinoic and interferon-induced mortality 12 protein) (GRIM-12) (Gene associated with retinoic and IFN-induced mortality 12 protein) (KM-102-derived reductase-like factor) (Thioredoxin reductase TR1)
	P29597	TYK2	Non-receptor tyrosine-protein kinase TYK2 (EC 2.7.10.2)
	P0CG47	UBB	Polyubiquitin-B [Cleaved into: Ubiquitin]
	P0CG48	UBC	Polyubiquitin-C [Cleaved into: Ubiquitin]
	P60604	UBE2G2	Ubiquitin-conjugating enzyme E2 G2 (EC 2.3.2.23) (E2 ubiquitin-conjugating enzyme G2) (Ubiquitin carrier protein G2) (Ubiquitin-protein ligase G2)
	P63279	UBE2I	SUMO-conjugating enzyme UBC9 (EC 2.3.2.-) (RING-type E3 SUMO transferase UBC9) (SUMO-protein ligase) (Ubiquitin carrier protein 9) (Ubiquitin carrier protein I) (Ubiquitin-conjugating enzyme E2 I) (Ubiquitin-protein ligase I) (p18)
	Q9Y3C8	UFC1	Ubiquitin-fold modifier-conjugating enzyme 1 (Ufm1-conjugating enzyme 1)
	P61960	UFM1	Ubiquitin-fold modifier 1
	O95185	UNC5C	Netrin receptor UNC5C (Protein unc-5 homolog 3) (Protein unc-5 homolog C)
	Q9UKW4	VAV3	Guanine nucleotide exchange factor VAV3 (VAV-3)
	P15692	VEGFA	Vascular endothelial growth factor A (VEGF-A) (Vascular permeability factor) (VPF)
	O43915	VEGFD	Vascular endothelial growth factor D (VEGF-D) (c-Fos-induced growth factor) (FIGF)
	Q6UXI7	VIT	Vitrin
	P04004	VTN	Vitronectin (VN) (S-protein) (Serum-spreading factor) (V75) [Cleaved into: Vitronectin V65 subunit; Vitronectin V10 subunit; Somatomedin-B]
	Q14508	WFDC2	WAP four-disulfide core domain protein 2 (Epididymal secretory protein E4) (Major epididymis-specific protein E4) (Putative protease inhibitor WAP5)
	Q8IUB2	WFDC3	WAP four-disulfide core domain protein 3 (Putative protease inhibitor WAP14)
	Q9BYP7	WNK3	Serine/threonine-protein kinase WNK3 (EC 2.7.11.1) (Protein kinase lysine-deficient 3) (Protein kinase with no lysine 3)
	P43403	ZAP70	Tyrosine-protein kinase ZAP-70 (EC 2.7.10.2) (70 kDa zeta-chain associated protein) (Syk-related tyrosine kinase)
	Q9H4I2	ZHX3	Zinc fingers and homeoboxes protein 3 (Triple homeobox protein 1) (Zinc finger and homeodomain protein 3)
	P17022	ZNF18	Zinc finger protein 18 (Heart development-specific gene 1 protein) (Zinc finger protein 535) (Zinc finger protein KOX11) (Zinc finger protein with KRAB and SCAN domains 6)

## Sheet: Table S2
	Supplementary Table 2. Statistical significance and expression trend of 523 aging plasma protein entries analyzed in a human proteomics dataset comprised of 4,263 healthy individuals aged 18-95 years. Roles pertinent to aging or health are also listed for each entry. Listed observations that include lifespan modification in an animal model are highlighted in separate columns.
	UniProt ID	Protein	q-value	Age Coefficient	# of Times Reported	Entry in the Human Ageing Genomic Resources Database	Relevant Aging or Health Association	Reference (PMID)	Identified as a Lifespan Regulator in a Model Organism	Identified as a Lifespan Regulator in an Otherwise Non-diseased, Genetically Normal, Non-stressed Animal	Lifespan Extended or Reduced	Model Organism
	P01023	A2M	Not measured	Not measured	2	Yes	Compared to wild-derived mice, A2m liver levels are substantially elevated in the naked-mole rat	22073188	No
	Q9BUJ0	ABHD14A	0.000111815	0.000995907	2	No	Compared to breast tumors derived from patients without distant metastases, ABHD14A is downregulated in breast cancer tumors derived from patients with distant metastases	30961553	No
	P13686	ACP5	4.98e-06	0.000533291	2	No	Plasma levels of ACP5 are associated with heart failure in patients with chronic kidney disease	30557359	No
	P14621	ACYP2	5.28e-35	0.00222526	2	No	Single nucleotide polymorphisms in the gene ACYP2 are associated with an increased risk of ischemic stroke	27686078	No
	Q76LX8	ADAMTS13	7.52e-60	-0.00185433	3	No	Diabetic mice lacking Adamts13 exhibit a shorter lifespan and a higher propensity for stress-induced ventricular arrhthmias compared to diabetic wild-type controls	29976618	Yes	No
	Q9UNA0	ADAMTS5	7.69e-65	0.00187965	4	No	In a mouse model of osteoarthritis, deleting the catalytic domain of Adamts5 protects against cartilage destruction	15800624	No
	Q8IZF2	ADGRF5	0.000121452	0.000668478	2	No	Mice lacking both Adgrf5 and Adgrl4 develop vascular defects and have a reduced lifespan	28806758	Yes	No
	P35318	ADM	0.0288182	0.000239921	4	No	Aged knockout mice deficient in Adm have superior retention memory and female Adm knockout mice accumulate less phosphorylated Tau	29187812	No
	P30520	ADSS2	2.46e-18	0.00263984	2	No	Inhibition of ADSS2 impairs glucose-stimulated insulin secretion in an insulinoma cell line	26411681	No
	Q15109	AGER	8.16e-15	-0.00193573	2	Yes	A comparison of 17 rodent species with different longevities identified Ager as a gene under positive selection for lifespan determination	29570707	No
	O00253	AGRP	6.84e-65	-0.0028512	3	No	On a high fat diet, obese mice lacking Agrp live significantly longer than their wild-type littermates	17097059	Yes	No
	P02765	AHSG	2.45e-74	-0.00149593	2	No	Mice lacking Ahsg are resistant to diet-induced obesity and age-associated changes in insulin sensitivity	17011519	No
	P31751	AKT2	1.61e-16	0.00103913	2	Yes	Mice lacking Akt2 live longer and exhibit improved myocardial function	28681509	Yes	Yes	Extended	Mouse
	P02768	ALB	Not measured	Not measured	2	No	In a global, trans-bank analysis that involved 676,000 human participants, low albumin was one of the top three traits associated with a shorter lifespan	32251405	No
	Q13740	ALCAM	0.00370443	0.000233314	2	No	The self-renewal and engrafment of hematopoietic stem cells is compromised in mice lacking Alcam	23280653	No
	Q15389	ANGPT1	8.94e-07	0.00107372	2	No	Deleting both Angpt1 and Angpt2 in adult mice disrupts ocular function and leads to a primary open-angle glaucoma phenotype	28920924	No
	P23352	ANOS1	5.94e-09	0.000806222	2	No	Serum levels of ANOS1 are elevated in patients with gastric cancer compared to healthy controls	31377880	No
	P04083	ANXA1	2.15e-06	0.00181608	2	No	Treatment with recombinant ANXA1 rescues blood-brain barrier disruption induced by β-Amyloid 1-42 in mouse brain endothelial cells	27633771	No
	P07355	ANXA2	0.0144626	0.000683319	3	No	ANXA2 is upregulated in gastric cancer tissues and silencing ANXA2 inhibits the migration, invasion, and proliferation of human gastric cancer cells	31186633	No
	Q06481	APLP2	4.27e-10	0.00106459	2	No	Female mice deficient in Aplp2 exhibit fewer age-related motor function impairments compared to wild-type littermates	30362021	No
	P04114	APOB	8.9e-15	0.00159058	2	Yes	In stroke patients, an elevated ratio of APOB/APOA1 was found to be an independent risk factor for intracranial atherosclerotic stenosis	31479420	No
	O14791	APOL1	7.09e-35	-0.00167633	3	No	Variants in the gene APOL1 are associated with higher rates of chronic kidney disease progression and end-stage renal disease	24206458	No
	Q8N6H7	ARFGAP2	5.34e-06	0.00144216	2	No	In mice, a single nucleotide polymorphism is associated with both Arfgap2 expression (in the hippocampus and the striatum) and prepulse inhibition	26482417	No
	P42331	ARHGAP25	0.00024771	0.00149751	2	No	The transendothelial migration of leukocytes is enhanced in Arhgap25-deficient mice	27566826	No
	P52566	ARHGDIB	0.000510067	0.000905806	2	No	Kidney graft loss in transplant recipients is associated with the presence of autoantibodies against ARHGDIB	31194283	No
	Q92888	ARHGEF1	0.00984746	-0.000543941	2	No	Patients deficient in ARHGEF1 due to compound heterozygous mutations exhibit a primary antibody deficiency	30521495	No
	P56211	ARPP19	0.00153906	0.000579965	2	No	A lower expression level of ARPP19 is associated with a lack of relapse after chemotherapy in acute myeloid leukemia patients	31717978	No
	Q6UWY0	ARSK	1.2e-13	0.000845243	2	No	ARSK expression is reduced in pancreatic islets from patients with type 1 diabetes	29671030	No
	Q13510	ASAH1	0.00156275	0.000612429	2	No	Mice harboring homozygous mutations in Asah1 die prematurely, accumulate ceramide, and exhibit an infiltration of macrophages in various organs	23681708	Yes	Yes	Reduced	Mouse
	Q8N9N2	ASCC1	9.33e-07	0.000502575	2	No	More severe disease in rheumatoid arthritis patients is associated with a truncated variant of ASCC1	26503956	No
	P42127	ASIP	2.75e-13	0.00112103	2	No	A genetic variant of ASIP is associated with melanoma and Parkinson's disease risk	24439955	No
	O43681	ASNA1	0.0020836	-0.000510067	2	No	Mutations in the gene ASNA1 are associated with Parkinson's disease	26362251	No
	Q9BXN1	ASPN	2.04e-74	0.00197848	2	No	Prostrate tumor allografts in mice lacking ASPN have fewer cancer stem cells and ASPN-null mice exhibit a reduction in lung metastases	31123087	No
	O95352	ATG7	0.000139597	0.00141947	2	Yes	Overexpressing Atg7 extends lifespan while RNAi knockdown against Atg7 reduces lifespan in fruit flies	22621211	Yes	Yes	Extended or Reduced	Fly
	P25311	AZGP1	0.00013447	-0.0004964	2	No	Absent or low expression of AZGP1 in prostatectomy specimens independently predicts a poor prognosis for patients with prostrate cancer	28486686	No
	P61769	B2M	Not measured	Not measured	2	Yes	The level of blood B2M increases with age and the exogenous injection of B2M into young mice hinders neurogenesis and cognitive function	26147761	No
	Q9NY97	B3GNT2	2.21e-08	-0.000462482	2	No	A locus in the gene B3GNT2 is associated with rheumatoid arthritis	22446963	No
	Q86Y30	BAGE2	6.7e-05	0.00107145	2	No	BAGE2 is a significantly mutated gene in colorectal cancer	30365144	No
	Q16548	BCL2A1	2.62e-07	0.000553121	2	No	BCL2A1 is upregulated in multiple different breast cancer subtypes	31825969	No
	P23560	BDNF	2.78e-30	0.00284085	2	Yes	In a mouse model of Huntington's disease, treatment with human mesenchymal stem cells that overexpress BDNF increases lifespan and enhances neurogenesis-like activity	26765769	Yes	No
	P21810	BGN	3.61e-11	0.00122251	2	No	Early stage healing of injured patellar tendons is compromised in aged mice lacking Bgn	24157578	No
	Q9BWV1	BOC	1.6e-23	-0.00195542	2	No	Gene expression of BOC in equine articular cartilage increases with age	21262369	No
	P55957	BID	3.88e-22	0.00184614	2	No	Gene expression of BID correlates with overall survival in patients with clear cell renal cell carcinoma	31626592	No
	P07738	BPGM	1.67e-08	-0.00153419	2	No	Blood gene expression levels of BPGM are associated with a specific sepsis endotype	28864056	No
	P17213	BPI	0.000127826	-0.00111113	2	No	In rhesus monkeys, serum levels of BPI were elevated in young animals compared to aged animals	18448617	No
	Q9H3H3	C11orf68	0.000596682	0.000908371	2	No	C11orf68 is upregulated in various human cancer specimens	26427334	No
	Q07021	C1QBP	0.00481194	-0.00024026	2	No	Cardiac-specific deletion of C1qbp in mice results in premature death and cardiomyopathy	28498888	Yes	Yes	Reduced	Mouse
	Q6UXQ4	C2orf66	1.52e-07	-0.000798858	2	No	Treating vascular endothelial cells with the resveratrol derivative DMU-212 decreases the expression level of C2orf66	26428916	No
	P01024	C3	0.00223009	-0.00032439	3	Yes	In addition to its expression level being correlated with type 2 diabetes in human pancreatic islets, knocking out C3 in β cells impairs autophagy and increases stress-induced apoptosis	30293775	No
	P0C0L4.P0C0L5	C4A.C4B	0.0154653	0.000434527	2, 2	Yes (C4A)	C4A/C4B gene expression is upregulated in temporal cortices from Alzheimer's disease mice and human patients	29259249	No
	P13671	C6	0.0205149	-0.000297187	2	No	Compared to controls that underwent caloric restriction, plasma C6 levels were reduced in female metabolic syndrome patients that underwent caloric restriction with protein supplementation	30736312	No
	Q9NS85	CA10	2.06e-06	-0.000736969	2	No	CA10 is one of 15 hub genes making up a LASSO model that can predict the occurence of Alzheimer's disease with a high accuracy	31816601	No
	P07451	CA3	5.01e-35	0.00276889	2	No	Protein levels of CA3 are elevated in the aqueous humor of patients with dry age-related macular degeneration	31741866	No
	P49589	CARS1	8.55e-07	0.000837225	2	Yes	A locus in CARS1 is associated with diabetic nephropathy	19252134	No
	P22681	CBL	0.0216568	0.000764027	2	Yes	Neuronal knockdown of Cbl via RNAi shortens lifespan and increases sensitivity to starvation or oxidative stress in Drosophila melanogaster	22778134	Yes	Yes	Reduced	Fly
	P35520	CBS	0.00364555	-0.000556593	2	Yes	Either neuron-specific or ubiquitous overexpression of Cbs enhances longevity in fruit flies	21930912	Yes	Yes	Extended	Fly
	Q76M96	CCDC80	1.93e-34	0.00126475	4	No	CCDC80 is upregulated in mice, rats, and humans with pulmonary arterial hypertension and knocking out ccdc80 in zebrafish increases the diameter of the ventral artery	27375481	No
	P51671	CCL11	8.87e-94	0.00333622	2	No	Increasing peripheral levels of the chemokine Ccl11 in young mice impairs learning and memory as well as decreases adult neurogenesis	21886162	No
	Q16627	CCL14	9.63e-07	0.000966696	2	No	Expression levels of CCL14 are lower in several different human cancers and, in patients with hepatocellular carcinoma, a low expression level of CCL14 is correlated with poor survival	31927532	No
	Q16663	CCL15	Not measured	Not measured	2	No	CCL15 promotes the metastatic expansion of immature myeloid cells in mouse liver	20616008	No
	O15467	CCL16	5.7e-13	0.00120523	2	No	In patients with liver cirrhosis, low plasma levels of CCL16 are associated with a worse prognosis	31948840	No
	Q92583	CCL17	2.34e-16	0.00149376	2	No	Compared to young or middle-aged adults with asthma, serum levels of CCL17 are elevated in elderly asthmatic subjects	29755573	No
	P13500	CCL2	Not measured	Not measured	2	No	Compared to mice deficient in acid ceramidase, animals additionaly lacking Ccl2 live longer and exhibit less liver inflammation	29379059	Yes	No
	P55773	CCL23	0.00157229	-0.000457675	2	No	Compared to HIV-negative healthy controls, plasma CCL28 levels are higher in individuals with HIV undergoing treatment	31507593	No
	Q9NRJ3	CCL28	2e-05	0.000905005	2	No	In mouse tibia and calvaria inoculated with oral squamous cell carcinoma cells, intraperitoneal administration of CCL28 inhibits osteolysis and tumor growth	31487270	No
	P10147	CCL3	1.14e-31	0.00189877	2	No	Deleting Ccl3 in Sandhoff disease mice boosts longevity and improves neurologic status	15155903	Yes	No
	P13501	CCL5	4.43e-08	0.00167315	2	Yes	CCL5 gene expression in breast tumors positively correlates with overall survival in breast cancer patients	31921621	No
	P80098	CCL7	9.84e-24	0.00155846	2	No	Ccl7 is upregulated in lung tumors from aged KrasG12D mice	29047229	No
	P24863	CCNC	0.970948	9.18e-06	2	No	The immunoreactivity of CCNC is elevated in neurons and astrocytes in Alzheimer's disease	12600719	No
	Q9Y6F8	CDY1	8.45e-08	0.000806456	2	No	Male infertility risk is associated with CDY1 gene deletion	25042452	No
	Q86VB7	CD163	2.68e-38	0.00192768	2	Yes	Aging increases the expression of CD163 in human skeletal muscle	31751180	No
	Q08722	CD47	0.0479613	0.000334722	2	No	In a mouse model of autoimmune nephritis, the genetic removal of Cd47 extends lifespan and ameliorates disease symptoms	26095930	Yes	No
	P08174	CD55	1.24e-21	0.000858063	2	No	In mice, the genetic deletion of Slc13a1 prolongs life and increases the mRNA level of hepatic Cd55	21651971	No
	P13987	CD59	3.81e-09	0.000575067	2	No	Protein levels of CD59 in astrocyte-derived exosomes were lower in Alzheimer's disease patients compared to controls	29406582	No
	P08962	CD63	8.01e-05	-0.000681977	2	No	RNAi knockdown against tsp-7 (worm ortholog of CD63) extends lifespan in Caenorhabditis elegans	30978202	Yes	Yes	Extended	Worm
	P49336.P24863	CDK8.CCNC	0.046306	-0.000311263	2, 2	Yes (CDK8)	Deleting SSN3 (yeast homolog of CDK8) in Saccharomyces cerevisiae lowers mean chronological lifespan	20883526	Yes	Yes	Reduced	Yeast
	Q4KMG0	CDON	1.45e-109	-0.00228546	3	No	In mice, ablating Cdon specifically in satellite cells impairs satellite cell proliferation and muscle regeneration	32103583	No
	Q49AH0	CDNF	1.02e-10	0.000785591	2	No	Silencing Manf (fly ortholog of CDNF) in glia shortens lifespan and affects daily activity and sleep patterns in Drosophila melanogaster	29163014	Yes	Yes	Reduced	Fly
	Q15517	CDSN	1.68e-76	0.0039107	2	No	Genetic variants of CDSN are associated with rheumatoid arthritis	23769905	No
	O95319	CELF2	2.34e-07	0.000824906	2	No	Hypermethylation of CELF2 is associated with poorer overall survival in breast cancer patients	31409895	No
	P0CG37	CFC1	7.53e-08	0.000821704	2	No	CFC1 is differentially expressed in malignant and benign pheochromocytoma tumors	19661783	No
	P00746	CFD	Not measured	Not measured	2	No	A genetic variant of CFD was found to be associated with age-related macular degeneration	22003108	No
	P01215	CGA	3.16e-05	0.00084951	2	No	CGA-immunoreactive cells are associated with functioning malignant pancreatic endocrine tumors	6821817	No
	P01215.P0DN86	CGA.CGB3	2.38e-150	0.0103959	2, 2	No	In mice, both heart ejection fraction and bone density decrease in response to the repeated exposure of chorionic gonadotropin	29787998	No
	P01215.P01225	CGA.FSHB	2.8903e-320	0.0163659	2, 2	No	Treating mice with an antibody that targets Fshb leads to a reduction in body fat, an enhancement of thermogenesis, and the activation of brown adipose tissue	28538730	No
	Q8WYQ3	CHCHD10	0.00481478	0.00073716	2	No	In mice, knocking out CHCHD10 in muscle causes motor defects, the formation of an abnormal neuromuscular junction structure, and aberrant neuromuscular transmission	31261376	No
	P10645	CHGA	8.22e-12	0.0019445	2	No	The deletion of Chga in diabetic, nonobese mice protects animals from diabetes and pancreatic islet autoimmunity	26608914	No
	P05060	CHGB	3.92e-18	0.00123604	2	No	Reduced CHGB gene expression is correlated with malignant behavior and reduced survival in pheochromocytomas and abdominal paragangliomas	30451732	No
	P36222	CHI3L1	4.68e-34	0.00506173	4	No	In different brain regions, CHI3L1 expression correlates with gender and age	31247206	No
	Q13231	CHIT1	1.16e-68	0.00404698	2	Yes	Protein levels of CHIT1 are elevated in plasma and cerebrospinal fluid from Aβ+ individuals	31694701	No
	Q9Y3E7	CHMP3	0.000247341	0.000731835	2	Yes	Deleting VPS24 (yeast ortholog of CHMP3) shortens chronological lifespan in Saccharomyces cerevisiae	20421943	Yes	Yes	Reduced	Yeast
	Q9BU40	CHRDL1	8.36e-38	0.00156748	3	No	CHRDL1 promotes the survival and proliferation of human mesenchymal stem cells	26955889	No
	Q7LFX5	CHST15	5e-05	0.000383294	2	No	In rats with chronic heart failure, RNAi knockdown against CHST15 improves functional myocardial parameters and reduces cardiac fibrosis	25778904	No
	O75339	CILP	0.000572047	0.000644727	2	No	The concentration of CILP in articular cartilage is lower in young individuals	9722583	No
	Q9H2X3	CLEC4M	0.000131215	-0.000389435	2	No	Increased expression of CLEC4M correlates with a poor prognosis in hepatocellular carcinoma patients	32194663	No
	Q9H6B4	CLMP	2.23e-09	0.00106058	2	No	Transgenic mice with aP2 promoter-driven Clmp are protected from both obesity and diabetes	26956488	No
	Q9BQT9	CLSTN3	1.2e-06	0.00089536	2	No	A genetic variant in CLSTN3 is linked with Parkinson's disease	30833663	No
	Q96KN2	CNDP1	Not measured	Not measured	2	Yes	Knocking out cndp1 in zebrafish mitigates overfeeding-induced weight gain	31073745	No
	P39059	COL15A1	1.81e-14	-0.000730607	2	Yes	In mice, deleting Col15a1 in smooth muscle cells attenuates the development of advanced atherosclerotic lesions	28283548	No
	P39060	COL18A1	4.31e-06	0.000491974	3	No	Mice lacking Col18a1 undergo an age-related degeneration of the retinal pigment epithelium concomitant with the build-up of drusen-like deposits	27125427	No
	Q2UY09	COL28A1	6.65e-05	0.000441197	2	No	COL28A1 is part of a 13-gene set that can predict prognosis in patients with glioblastoma	30628650	No
	P61201	COPS2	1.98e-06	-0.000636056	2	No	Cops2 is essential for the maintenance of pluripotency in mouse embryonic stem cells	27226076	No
	Q99829	CPNE1	0.00204902	0.00134628	2	No	Multi-lineage differentiation potential and proliferation are decreased in mouse hippocampal neural stem cells lacking Cpne1	29101038	No
	Q8TEY5	CREB3L4	3.96e-09	0.000837537	2	No	Compared to wild-type mice, aged mice deficient in Creb3l4 exhibit adiposity, weight gain, reduced insulin sensitivity, and worse glucose tolerance	26302066	No
	Q92793	CREBBP	0.000206291	0.000440292	2	Yes	In addition to reducing nematode lifespan under standard conditions, RNAi against cbp-1 (worm ortholog of CREBBP) abrogates dietary restriction-induced life extension	19924292	Yes	Yes	Reduced	Worm
	P46109	CRKL	0.000150397	0.000869698	2	No	Silencing of CRKL in human cancer cells lacking PTEN decreases cell proliferation	28723560	No
	Q9UKG9	CROT	1.71e-06	0.00111054	2	No	Treatment with the anti-diabetic drug metformin increases the expression of CROT in human HepG2 cells	31686542	No
	O75534	CSDE1	0.0216568	-0.000495393	2	No	In human embryonic stem cells, CSDE1 maintains an undifferentiated state and regulates both neural differentiation and neurogenesis	29129916	No
	P09603	CSF1	Not measured	Not measured	2	No	Creating a Csf1 deficiency in mice reduces the numbers of mature paneth cells, lamina propria macrophages, and proliferating epithelial cell progenitors	19303020	No
	P32927	CSF2RB	0.0213295	-0.000434123	2	No	An activating mutation in CSF2RB is associated with leukemia	27118405	No
	P41240	CSK	0.000192777	0.00140869	2	No	In a mouse model of myocardial infarction, the pharmacological inhibition of Csk reduces arrhythmia inducibility and improves conduction velocity	24361364	No
	Q7Z408	CSMD2	1e-16	0.00100285	2	No	The copy number of CSMD2 is correlated with relapse-free survival in patients with liver metastasis	30453668	No
	P68400	CSNK2A1	0.00715674	0.000418699	2	Yes	CSNK2A1 phosphorylates SIRT6 and the expression level of CSNK2A1 associates with shorter survival in breast cancer patients	27746184	No
	Q16527	CSRP2	0.00471491	0.000585791	2	No	Transcript levels of CSRP2 correlate with relapse incidence and worse survival in patients with B-cell acute lymphoblastic leukemia	28415593	No
	P50461	CSRP3	8.05e-44	0.00241829	2	No	Mutant Csrp3 mice develop a heart failure and hypertrophic cardiomyopathy phenotype that is age-dependent	20044516	No
	P01034	CST3	Not measured	Not measured	3	No	The average lifespan of humans carrying the L68Q mutation in the CST3 gene is 30 years	18566660	No
	P10619	CTSA	8.37e-10	0.00118387	2	No	Mice lacking Ctsa die prematurely and exhibit severe organ dysfunction	7590240	Yes	Yes	Reduced	Mouse
	Q9UBX1	CTSF	1.29e-44	0.0017669	2	No	CTSF gene silencing accelerates wound healing in organ-cultured, diabetic human corneas	24255036	No
	P25774	CTSS	0.00108673	-0.000366581	2	Yes	Ctss expression progressively increases with age in mouse cerebellum and this increase is attenuated by caloric restriction	19555370	No
	O60911	CTSV	3.07e-111	-0.00362818	3	No	CTSV expression is lower in keratinocytes derived from older women compared to keratinocytes derived from younger women	23871919	No
	Q9UBR2	CTSZ	2.01e-09	0.000742953	2	No	In a mouse model of Alzheimer's disease, Ctsz mRNA is abundantly expressed around amyloid plaques and the proteolytic activity of Ctsz reverses Eno2-mediated neuroprotective effects	23621429	No
	P78423	CX3CL1	0.17957	-0.000259265	2	Yes	Overexpression of CX3CL1 in neurons prolongs life, enhances cognitive function, and rescues neurodegeneration in a mouse model of Alzheimer's disease	31822518	Yes	No
	P09341	CXCL1	2.79e-05	0.000876322	2	Yes	CXCL1 induces the cleavage of tau protein in hippocampal neurons from aged mice	26401931	No
	P02778	CXCL10	2.43e-47	0.00263499	4	No	Cxcl10 suppresses synaptic plasticity in the mouse hippocampus	27096319	No
	O14625	CXCL11	4.09e-36	0.00326758	3	No	Plasma levels of CXCL11 are increased following HIV infection and a protein panel comprised of CXCL11, CXCL9, and CXCL10 can predict disease progression in HIV patients	31836011	No
	O43927	CXCL13	1.23e-24	-0.00232655	2	No	Serum levels of CXCL13 are correlated with worse clinical outcomes for colorectal cancer patients and CXCL13 is associated with resistance to the chemotherapy drug 5-fluorouracil	32019285	No
	Q9H2A7	CXCL16	2.6e-07	0.000444632	2	No	CXCL16 protein expression in elevated in thyroid cancer tissue and higher CXCL16 mRNA expression correlates with a poor prognosis in thyroid cancer patients	31527616	No
	P10145	CXCL8	3.94e-07	0.000848846	2	Yes	Serum levels of CXCL8 are elevated in older patients with osteoarthritis	25955863	No
	Q07325	CXCL9	9.17e-26	0.00244764	3	Yes	A combination therapy that includes Cxcl9 gene therapy reduces tumor burden, suppresses experimental lung metastases, and prolongs life in mice with colon carcinoma	11731434	Yes	No
	P07585	DCN	9.85e-18	0.000883711	2	No	A gene expression comparison between patients with Hutchinson-Gilford Progeria syndrome and normal controls identified DCN as one of the most differentially expressed genes	32049798	No
	Q13561	DCTN2	9.4e-17	0.000731375	2	No	Transgenic mice overexpressing Dctn2 exhibit a late-onset motor neuron degenerative disease that progressively worsens	12062019	No
	Q9H773	DCTPP1	7.4e-18	0.0025224	2	No	Breast tumor tissues highly express DCTPP1 and the expression level of this gene is correlated with poor survival in breast cancer patients	26075750	No
	Q13838	DDX39B	0.0198996	0.000975258	2	Yes	The overexpression of hel-1 (worm ortholog of DDX39B) extends lifespan while RNAi knockdown against hel-1 shortens lifespan in Caenorhabditis elegans	26195740	Yes	Yes	Extended or Reduced	Worm
	Q9Y6T7	DGKB	0.00759158	-0.000343302	2	No	A genetic variant in DGKB/TMEM195 is associated with fasting glucose homeostasis and type 2 diabetes risk	20081858	No
	Q9NR28	DIABLO	1.23e-16	0.00125539	2	Yes	DIABLO promotes apoptosis by relieving the inhibition imposed by anti-apoptotic proteins	14532003	No
	O94907	DKK1	2.38e-09	0.00133843	2	No	The loss of Dkk1 in mice enhances neurogenesis and improves parameters related to memory and behavior	23395445	No
	Q9UBP4	DKK3	Not measured	Not measured	2	No	Increasing the expression Dkk3 in young mice leads to muscle atrophy while reducing the expression of Dkk3 in aged mice restores muscle size and function	29717119	No
	Q9UBT3	DKK4	2.49e-28	0.0023195	2	No	Compared to differentiated hair follicle keratinocytes, DKK4 expression is elevated in human bulge stem cells	20050020	No
	O00548	DLL1	0.514788	0.000112052	2	No	In a mouse model of schizophrenia, the anti-aging effect of mesenchymal stem cell transplantation on behavior is correlated with the expression of Dll1	31827249	No
	Q9NXW2	DNAJB12	2.7e-16	0.00148716	2	No	Knockdown of DNAJB12 reduces survival in response to lambda-cyhalothrin-induced stress in honeybees	30349556	Yes	No
	P25686	DNAJB2	0.00147659	0.00060831	2	No	Overexpressing human DNAJB2 in a mouse model of amyotrophic lateral sclerosis improves motor neuron survival and improves muscle force	24023695	No
	Q9NVM6	DNAJC17	0.0357613	0.00039884	2	No	A truncating mutation in DNAJC17 is associated with retinitis pigmentosa and hypogammaglobulinemia	26355662	No
	Q07507	DPT	4.47e-73	0.00205659	2	No	Diaphragm expression levels of Dpt increase with age in a mouse model of Duchenne muscular dystrophy	22614334	No
	Q14195	DPYSL3	6.11e-07	0.00104113	2	No	The expression of DPYSL3 is increased in claudin-low breast cancer tumors	30498031	No
	Q02487	DSC2	1.71e-18	0.000866596	3	No	In mice, the overexpression of Dsc2 in cardiac myocytes results in substantial cardiac dysfunction and the upregulation of inflammatory genes	28339476	No
	P42892	ECE1	0.0244617	-0.000344761	2	No	Hyperphosphatemia upregulates the expression of aortic ECE1 and induces cellular senescence	28857396	No
	Q9HAV5	EDA2R	1.31e-25	0.00159899	3	No	EDA2R gene expression in lung tissue is associated with lung aging	29212667	No
	Q12805	EFEMP1	Not measured	Not measured	3	Yes	Mice deficient in Efemp1 exhibit decreased fecundity, a reduced lifespan, and generalized organ atrophy	17872905	Yes	Yes	Reduced	Mouse
	P52798	EFNA4	9.42e-07	0.000504396	3	No	The inhbition of Efna4 in adult mouse stem cells is associated with the formation of satellite cells	27446912	No
	P52803	EFNA5	0.156226	0.000194534	2	No	Efna5 regulates the formation of glioblastoma tumors in an allograft mouse model	31988455	No
	P98172	EFNB1	0.000422544	0.000401818	3	No	Inhibiting EFNB1 or EFNB3 via siRNA selectively kills human senescent cells	25754370	No
	P52799	EFNB2	0.00370443	0.0004284	2	No	Older mice lacking Efnb2 in cartilage develop an osteoarthritis-like phenotype	26980243	No
	Q15768	EFNB3	1.18e-09	0.000720702	2	No	Variants in EFNB3 are associated with hypertension risk in patients with type 2 diabetes	28272517	No
	P01133	EGF	0.000412909	-0.000670066	3	Yes	Creating a reduction-of-function mutation in lin-3 (encodes for an EGF-like protein) decreases lifespan and impairs mid-life swimming vigor in nematode worms	20497132	Yes	Yes	Reduced	Worm
	P00533	EGFR	5.94e-53	-0.00113469	3	Yes	A gain-of-function mutation in let-23 (worm ortholog of EGFR) extends lifespan and enhances late-life swimming vigor in nematodes	20497132	Yes	Yes	Extended	Worm
	Q8N9N8	EIF1AD	2.34e-05	0.00119482	2	No	A single nucleotide polymorphism in EIF1AD is associated with serum uric acid concentration	32271837	No
	Q14232	EIF2B1	1.21e-22	0.00302491	2	No	Mutations in EIF2B1 are associated with liver dysfunction and diabetes	31882561	No
	O75821	EIF3G	0.0494447	0.000496235	2	No	Higher expression of Eif3g is associated with self-renewal maintenance in mouse embryonic stem cells	26671762	No
	O75822	EIF3J	6.54e-11	-0.0013567	2	No	The upregulation of EIF3J is associated with disease-free survival in patients with buccal mucosa squamous cell carcinoma	31930966	No
	P63241	EIF5A	0.0485689	0.000426672	2	No	EIF5A is post-translationally modified by the compound spermidine	31679458	No
	P41970	ELK3	7.55e-05	0.000885512	2	No	Mice deficient in Elk3 develop tortuous arteries in the retina	25203538	No
	Q96A84	EMID1	0.000137351	-0.000546578	2	No	The gene EMID1 in blood marrow transplant donors is associated with overall survival in transplant recipients	29610366	No
	P09104	ENO2	0.000165062	0.00097072	2	No	In glioblastoma cells lacking ENO1, shRNA silencing of ENO2 suppresses cellular growth, survival, and tumorigenic potential	22895339	No
	P29317	EPHA2	6.35e-12	0.000909343	3	No	A vaccine containing LIGHT plasmid and an Epha2 peptide inhibits tumor growth and extends lifespan in tumor-bearing mice	22032907	Yes	No
	P29323	EPHB2	0.656592	-6.59e-05	2	No	Ephb2 is required for the formation of normal long-term memory in older mice	31882185	No
	P01588	EPO	0.0020484	0.000641459	2	No	Overexpressing human EPO in mice shortens lifespan, increases hemoglobin, and elevates the number of white and red blood cells	17464207	Yes	Yes	Reduced	Mouse
	P21860	ERBB3	0.00221683	-0.000270842	2	No	ERBB3 is a significantly mutated gene in cervical cancer	28112728	No
	Q15303	ERBB4	Not measured	Not measured	2	Yes	In a comparison of multiple different rodent species with disparate lifespans, levels of Erbb4 and its ligand Nrg1 are correlated with longevity	22103690	No
	Q96DZ1	ERLEC1	2.61e-06	0.000776454	2	No	ERLEC1 regulates cellular stress-response pathways and is associated with metastatic cancer	21118962	No
	P30040	ERP29	0.117884	0.000549137	2	No	Mice lacking Ccl2 and Cx3cr1 develop age-related retinal lesions and exhibit decreased retinal expression of Erp29	17652758	No
	Q96AP7	ESAM	3.13e-08	0.00054258	2	No	Esam is upregulated in older mice and is a marker of hematopoietic stem cells	19096010	No
	Q9NQ30	ESM1	3.51e-05	-0.000449282	2	No	ESM1 enhances the potential of induced pluripotent stem cell-derived endothelial cells to improve neovascularisation and angiogenesis in mice	30372556	No
	Q01844	EWSR1	0.000213515	0.00122424	2	Yes	Neuron-specific inactivation of caz (fly ortholog of EWSR1) reduces lifespan and induces defects in motor performance	25772687	Yes	Yes	Reduced	Fly
	P00742	F10	1.13e-24	-0.00100745	2	No	Patients with familial amyloid polyneuropathy exhibit a decreased plasma concentration of F10	22624582	No
	P00734	F2	7.35e-05	-0.000322838	2	Yes	F2 plasma levels are elevated in patients with type 2 diabetes	12871497	No
	P13726	F3	5.52e-08	0.000960873	4	No	Mice that are deficient in mouse F3 and express low levels of human F3 exhibit a shorter lifespan, left ventricular dysfunction, and cardiac fibrosis	12426405	Yes	No
	P07148	FABP1	4.52e-07	0.000878356	2	No	Knocking out Fabp1 results in an age-dependent increase in obesity in female mice	18806093	No
	Q96BQ1	FAM3D	6.21e-09	0.00175479	2	No	FAM3D inhibits the secretion of glucagon in mouse pancreatic alpha cells	28247283	No
	P25445	FAS	4.72e-45	0.00174282	3	Yes	Fas knockout mice exhibit a decreased lifespan as well as severe autoimmune and allergic inflammation	23220580	Yes	Yes	Reduced	Mouse
	P02671.P02675.P02679	FGA.FGB.FGG	8.38e-11	0.000725395	5, 4, 4	Yes (FGB)	The inhibition of fibrin in a mouse model of Alzheimer's disease attenuates neurodegeneration and innate immunity activation	30323343	No
	P10767	FGF6	0.00032003	0.000624441	2	No	Exercise increases the expression of Fgf6 in mouse adipose tissue and Fgf6 induces the expression of Ucp1 in preadipocytes and adipocytes	32184391	No
	P21781	FGF7	0.000641794	0.000414278	2	No	Administration of FGF7 in old mice increases the total number of thymocytes and early T-cell progenitors in the thymus	22555975	No
	P55075	FGF8	0.025912	-0.000326192	2	No	FGF8 gene expression is upregulated during regeneration in salamanders	11555861	No
	P26885	FKBP2	0.00128412	-0.000529983	2	No	The drug rapamycin binds to FKBP2	1713687	No
	Q9Y680	FKBP7	3.85e-06	0.000652927	2	No	Compared to normal fins, fkbp7 is significantly overexpressed in regenerating blastema in zebrafish	27689402	No
	O43155	FLRT2	1.73e-08	0.000677311	3	No	Creating a haploinsufficiency in Flrt2 leads to improved synaptic plasticity and spatial memory recall in female mice	29487336	No
	Q9NZU0	FLRT3	0.0212508	0.000362458	2	No	Flrt3 is upregulated in damaged rat sensory neurons	15485775	No
	P02751	FN1	0.654884	5.6e-05	3	Yes	Mice lacking the EDA exon of Fn1 exhibit aberrant skin wound healing and a decreased lifespan	12847088	Yes	Yes	Reduced	Mouse
	Q92765	FRZB	3.9e-06	0.000621251	3	No	FRZB and DKK1 expression levels are negatively correlated with disease severity in patients with osteoarthritis	30947534	No
	P19883	FST	0.522321	9.66e-05	2	No	In a mouse model of diabetes, overexpessing Fst in the pancreas extends lifespan, ameliorates diabetic symptoms, and reduces blood glucose levels	25676679	Yes	No
	O95633	FSTL3	1.63e-81	0.00198007	4	No	Circulating levels of FSTL3 increase with age and are associated with frailty and heart failure severity	30842316	No
	Q11128	FUT5	2.34e-22	0.001642	3	No	In human pancreatic cancer cells, treatment with the pro-inflammatory cytokine IL1B increases the mRNA level of FUT5	25934648	No
	Q9Y231	FUT9	0.00186736	-0.000364302	2	No	Compared to wild-type controls, mice deficient in Fut9 exhibit more extensive brain inflammation in response to infection with mouse hepatitis virus	24888773	No
	Q9H0R8	GABARAPL1	1.48e-09	0.00156983	2	No	Treating aged porcine oocytes with rapamycin upregulates the expression of various autophagy genes, including GABARAPL1	25049998	No
	Q9UBC7	GALP	0.00550451	-0.000477674	2	No	Administering GALP intranasally protects against weight gain and reduces locomotor activity, water intake, and food intake in ob/ob mice	27323911	No
	P54826	GAS1	0.000281543	0.000379278	3	No	Compared to differentiated keratinocytes, bulge stem cells preferentially express GAS1	20050020	No
	P01275	GCG	8.84e-06	0.00124768	2	No	Mice flown aboard the International Space Station exhibit an accumulation of abnormal lipids and a downregulation of Gcg in liver	31844325	No
	O95390	GDF11	0.019218	-0.000720269	2	Yes	In killifish, GDF11 levels decrease with age and treating aged animals with recombinant GDF11 boosts longevity and delays the onset of age-related biomarkers	30519861	Yes	Yes	Extended	Fish
	Q99988	GDF15	1.71e-249	0.00525838	5	Yes	Transgenic mice overexpressing human GDF15 live longer, are leaner, and have improved insulin sensitivity	25239873	Yes	Yes	Extended	Mouse
	P55040	GEM	1.08e-27	-0.00222766	2	No	Mice deficient in Gem are glucose intolerant and exhibit defective glucose-stimulated insulin secretion	22761801	No
	P56159	GFRA1	3.02e-24	0.00111304	2	No	The expression levels of GDNF and its receptor GFRA1 both decline with age in human skin	27346872	No
	Q9UJY5	GGA1	2.08e-05	0.000996995	2	No	GGA1 is expressed in human neurons and regulates the production of amyloid-beta precursor protein	17151287	No
	Q9NZ52	GGA3	0.000107421	0.00118872	2	No	GGA3 drives the oligomerization and secretion of α-synuclein	28722658	No
	P10912	GHR	7.56e-24	-0.0015282	2	Yes	Mice deficient in Ghr are long-lived, have reduced body weights, and exhibit lower levels of fasting insulin and glucose	12933651	Yes	Yes	Extended	Mouse
	Q04760	GLO1	0.00475875	-0.000583628	2	No	Inhibiting GLO1 reduces tumor growth in a xenograft mouse model of glioblastoma multiforme	29385725	No
	P15586	GNS	0.000401845	0.000612484	2	Yes	Mice lacking Gns exhibit a reduced lifespan, extensive neuroinflammation, and decreased exploratory and locomotor activity	28334745	Yes	Yes	Reduced	Mouse
	P17174	GOT1	0.00739066	0.000349393	3	No	Both aging and Alzheimer's disease alter the hippocampal expression level of GOT1	29995770	No
	P35052	GPC1	7.94e-14	-0.000877283	2	No	GPC1 levels decrease with age in human keratinocytes	31430521	No
	Q9Y625	GPC6	1.04e-28	0.00196111	2	Yes	A genetic variant in GPC6 is associated with osteoporosis and mice deficient in Gpc6 exhibit greater bone mass and strength	28869591	No
	Q14956	GPNMB	6.33e-05	0.000664515	2	Yes	A genetic variant in GPNMB is associated with age of onset in patients with Parkinson's disease	31404238	No
	Q96SL4	GPX7	0.000110231	0.000916242	2	No	RNAi knockdown against gpx-6 (worm ortholog of GPX7) shortens lifespan in nematodes and metformin increases the expression level of GPX7 in human cells	29659168	Yes	Yes	Reduced	Worm
	Q96EK6	GNPNAT1	0.00144276	0.000989072	2	No	The DNA methylation status of GNPNAT1 significantly changes with age in human pancreatic islets and, in rat β-cells, siRNA silencing of Gpnat1 reduces insulin secretion	27029739	No
	Q9H772	GREM2	2.13e-82	0.00243656	2	No	GREM2 protein expression increases with age in human adipose tissue and GREM2 gene expression increases with age in human adipose-derived stromal/stem cells	31709279	No
	P09211	GSTP1	5.08e-30	0.00270791	2	Yes	Overexpression of gst-10 (worm ortholog of GSTP1) extends lifespan and enhances stress resistance in nematodes	16164425	Yes	Yes	Extended	Worm
	Q96D42	HAVCR1	8.73e-59	0.00387966	3	No	HAVCR1 is upregulated in gastric cancer tissues and its expression level is associated with shorter overall patient survival	30388143	No
	Q8TDQ0	HAVCR2	1.93e-26	0.00152327	4	No	Mutations in HAVCR2 are associated with subcutaneous panniculitis-like T cell lymphomas	30374066	No
	Q99075	HBEGF	0.126537	0.000493627	2	No	Hbegf-/- mice live shorter lives and develop hearts that are enlarged and dysfunctional	12773386	Yes	Yes	Reduced	Mouse
	Q8TDS4	HCAR2	0.004778	-0.000475014	2	No	Hcar2-/- mice gain significantly more weight with age and develop hepatic steatosis	30659164	No
	Q7Z4V5	HDGFL2	8.45e-08	0.000627258	2	No	A genetic variant in HDGFL2 is associated with smoking behavior traits	30617275	No
	Q00341	HDLBP	0.0317276	0.000466816	2	No	Endothelial cells, macrophages, and smooth muscle cells from human atherosclerotic lesions express HDLBP	9409201	No
	P14210	HGF	0.0632416	0.000365314	4	No	Overexpressing Hgf in the nervous system of amyotrophic lateral sclerosis mice boosts longevity and ameliorates both axonal degeneration and motor neuron death	12151533	Yes	No
	P49773	HINT1	0.000442187	0.000669365	2	No	The incidence of ovarian and mammary tumors is markedly increased in Hint1-/- and Hint+/- mice	16186798	No
	Q01581	HMGCS1	1.33e-32	-0.00288673	2	No	In Caenorhabditis elegans, the protein hmgs-1 (worm ortholog of HMGCS1) undergoes age-dependent changes in sumoylation	25187565	No
	P22626	HNRNPA2B1	0.000269321	0.00159604	2	No	Amyotrophic lateral sclerosis and multisystem proteinopathy are caused by mutations in HNRNPA2B1 and HNRNPA1	23455423	No
	Q99729	HNRNPAB	0.00611064	0.000811857	2	No	HNRNPAB is highly expressed in tumor tissues from patients with recurrent hepatocellular carcinoma	24638979	No
	O14979	HNRNPDL	2.81e-08	0.00169633	2	No	Fruit flies expressing wild-type or mutant HNRNPDL in indirect flight muscle exhibit mild muscular degeneration	31995753	No
	P00738	HP	0.000126715	0.00200486	3	Yes	Exonic deletions in HP are associated with reduced total cholesterol and low-density lipoprotein levels	26901066	No
	P15428	HPGD	0.00572765	0.000431698	2	No	Conditionally deleting Hgpd in mouse regulatory T cells causes local visceral adipose tissue inflammation and systemic insulin resistance	31027998	No
	Q9Y663	HS3ST3A1	0.000437511	0.000711223	2	No	A genetic variant near HS3ST3A1 and MIR548H3 is associated with white matter hyperintensity volume in non-demented elderly subjects	32062564	No
	P21815	IBSP	7.83e-06	-0.00101735	2	No	Compared to intact arterial tissue, IBSP is overexpressed in carotid plaques	23314561	No
	P18065	IGFBP2	Not measured	Not measured	2	Yes	Overexpressing Igfbp2 reverses diabetes in mouse models of insulin-resistance, insulin-deficiency, and obesity	20074524	No
	P24592	IGFBP6	2.69e-17	0.000738989	4	Yes	Skeletal Igfbp6 is downregulated in telomerase-deficient mice	26260615	No
	Q16270	IGFBP7	6.06e-08	0.000489069	2	No	The overexpression of ImpL2 (fly homolog of IGFBP7) decreases fecundity, improves resistance to oxidative stress, and extends lifespan in Drosophila	21108726	Yes	Yes	Extended	Fly
	P78552	IL13RA1	1.76e-09	0.000769471	3	No	IL13RA1 is downregulated in hearts from heart failure patients and mice lacking Il13ra1 develop cardiac dyssynchrony and myocardial dysfunction	28528324	No
	Q13261	IL15RA	1.31e-43	0.00156796	3	No	Fatigue resistance and exercise capacity are markedly increased in Il15ra-/- mice	21765213	No
	Q14005	IL16	0.662293	6.92e-05	2	No	The use of aspirin is associated with a single nucleotide polymorphism near IL16 and a reduced risk of colorectal cancer	25781442	No
	Q96PD4	IL17F	Not measured	Not measured	2	No	Autoreactive T cells derived from aged mice express Il17a, Il17f, and Il23r	31155554	No
	Q8NAC3	IL17RC	0.00081295	0.00063584	2	No	Ablating Il17rc in adipose tissue induces obesity and impairs thermogenesis in mice	32076265	No
	O95998	IL18BP	1.2e-12	0.000986383	3	No	IL18BP is correlated with prognosis in patients with ovarian carcinoma	31257224	No
	P27930	IL1R2	2.88e-25	-0.00107304	3	No	IL1R2 is upregulated with age in mouse and human CD4+ T cells	28642803	No
	P18510	IL1RN	0.00378547	0.000495983	2	Yes	The anti-inflammatory drug anakinra (recombinant IL1RN) improves health outcomes in patients with type 2 diabetes and rheumatoid arthritis	31513665	No
	Q969J5	IL22RA2	7.18e-20	-0.00125791	2	No	In a colitis-associated model of colon cancer, tumorigenesis is increased and accelerated in mice lacking Il22ra2	23075849	No
	P26951	IL3RA	3.95e-06	-0.000602939	2	No	Treating blastic plasmacytoid dendritic-cell neoplasm patients with tagraxofusp, an IL3RA-directed cytotoxin, leads to clinical responses	31018069	No
	Q01344	IL5RA	2.87e-22	0.00218183	2	No	Central obesity and blood pressure traits are associated with single nucleotide polymorphisms adjacent to IL5RA, LRRN1, CRBN, and TRNT1	22386932	No
	P05231	IL6	4.13e-05	0.000715573	2	Yes	Mice lacking Il6 exhibit liver necrosis, liver failure, and impaired liver regeneration	8910279	No
	Q9UK53	ING1	0.0119272	0.000488378	2	Yes	Mice deficient in Ing1 exhibit worse survival in response to total gamma irradiation and display a greater incidence of lymphomas	16170338	Yes	No
	P08476.P09529	INHBA.INHBB	0.0297055	0.000418528	2 (INHBA)	No	Compared to wild-type mice, survival is reduced in Inhba-/- mice that have had Inhbb inserted into the protein-coding region of Inhba	10932194	Yes	No
	P06756.P18084	ITGAV.ITGB5	2.23e-89	0.0036565	2, 2	No	Zika virus preferentially infects and destroys glioblastoma stem cells and its infectious ability is impaired by genetically targeting ITGAV or ITGB5	31956038	No
	P19827	ITIH1	3.99e-23	-0.000798463	2	No	A single nucleotide polymorphism in ITIH1 is strongly associated with bipolar disorder	19416921	No
	Q6GPH6	ITPRIPL1	0.000405527	0.00114628	2	No	The expression level of ITPRIPL1 is associated with survival in patients with lung adenocarcinoma	31558162	No
	P57087	JAM2	0.400896	-0.000106163	2	No	Jam2 expression is decreased in aged rat spermatocytes	24391944	No
	Q9BX67	JAM3	0.0287824	0.000362414	2	No	Deleting Jam3 in leukemia cells improves survival and abrogates leukemogenesis in an acute myeloid leukemia mouse model	29584620	Yes	No
	Q9UJ90	KCNE5	4.19e-14	0.000819106	2	No	A single nucleotide polymorphism in KCNE5 is associated with survival in patients with post-acute coronary syndrome	21985337	No
	P35968	KDR	2.92e-71	-0.00139818	2	No	Mice lacking a secreted splice variant of Kdr exhibit lymphatic hyperplasia and spontaneous lymphatic invasion of the cornea	19668192	No
	P21583	KITLG	3.18e-05	0.000631672	2	No	In a model that predicts alcohol consumption in women based on a panel of plasma proteins, KITLG is one of the top three mathematical contributors	31792462	No
	Q9UBX7	KLK11	0.597845	8.75e-05	3	No	In breast cancer cells, a gene signature that includes KLK11 characterizes an acquired resistance to metformin	24553122	No
	P05783	KRT18	0.0468259	0.000321592	2	No	A systematic search identifed KRT18 and several other proteins as candidate markers of frailty	30071357	No
	P07288	KLK3	9.61e-10	0.00182544	2	No	A single nucleotide polymorphism in KLK3 is associated with a decreased risk of prostate cancer-specific mortality	24411283	No
	Q92876	KLK6	0.263337	-0.000245038	2	No	Multiple different single nucleotide polymorphisms in KLK6 are associated with an increased risk of aggressive prostate cancer	28376164	No
	P49862	KLK7	3.9e-85	-0.0029902	3	No	Under a high fat diet, mice lacking Klk7 in adipose tissue exhibit reduced weight gain, enhanced whole body insulin sensitivity, and increased energy expenditure	28932870	No
	Q07444	KLRC3	1.25e-06	0.000796112	2	No	In a glioblastoma cell line, silencing of KLRC3 reduces various parameters related to tumor aggressiveness and tumorigenesis	27641066	No
	P18627	LAG3	5.5e-26	0.00182803	3	No	Compared to younger mice, the expression of Lag3 is increased in CD8 T cells from aged mice	22246631	No
	P25391.P07942.P11047	LAMA1.LAMB1.LAMC1	5.7e-91	0.00260006	2, 2, 2	No	In Lamb2-/- mice, expressing Lamb1 in podocytes extends lifespan and ameliorates the development of nephrotic syndrome	21876163	Yes	No
	Q6UX15	LAYN	0.103018	0.00028576	2	No	High expression of LAYN, MAGEH1, and CCR8 in whole tumor samples is associated with a poor prognosis in patients with non-small cell lung cancer or colorectal cancer	27851914	No
	P41159	LEP	0.1038	0.000644893	2	Yes	Transgenic mice with a mutation in Lep are severely obese and have type 2 diabetes	7984236	No
	P09382	LGALS1	0.000390424	0.00068805	2	No	Aged mice deficient in Lgals1 develop an autoimmune phenotype in their salivary glands and treatment with recombinant Lgals1 reduces salivary gland inflammation	32161138	No
	P17931	LGALS3	Not measured	Not measured	2	Yes	Compared to wild-type littermate controls, cortical bone expansion is enhanced and bone mass is increased in aged Lgals3 knockout mice	30886760	No
	P56470	LGALS4	0.000301905	0.000462471	2	No	Gene expression of LGALS4 in blood is correlated with the presence of colorectal cancer	26993598	No
	O00182	LGALS9	4.53e-11	0.000938059	3	No	In a mouse model of lupus, creating a genetic deficiency in Lgals9 protects against the development of arthritis and glomerulonephritis	29481735	No
	Q99538	LGMN	1.91e-06	-0.00050339	2	No	LGMN is hypomethylated and overexpressed in brains affected by multiple sclerosis	24270187	No
	P01229	LHB	8e-81	0.00332236	2	No	Compared to Inha-/- controls, tumor progression is delayed and survival is increased in mice additionally lacking Lhb	18657590	Yes	No
	P42702	LIFR	5.43e-08	-0.000626804	2	No	Lifr functions as a potent suppressor of breast cancer metastasis in mice	23001183	No
	Q8N423	LILRB2	9.22e-21	0.00106825	2	No	LILRB2 is a receptor for beta-amyloid and, in mice, Lilrb2 is required for beta-amyloid oligomers to mediate their deleterious effects on hippocampal long-term potentiation	24052308	No
	Q12907	LMAN2	6.69e-33	-0.00193425	2	No	LMAN2 physically interacts with the deactylase protein SIRT2	31882861	No
	P36776	LONP1	0.000206035	0.000859399	2	Yes	Cultured fibroblast cells derived from long-lived Snell dwarf mice exhibit elevated levels of LONP1	31423721	No
	Q07954	LRP1	0.00954825	0.000673944	3	No	Knocking down both LRP1 and mgl (fly homolog of LRP2) in glia extends lifespan in Drosophila melanogaster	25275323	Yes	No
	O00453	LST1	8.42e-59	0.00208298	2	No	An elevated expression level of LST1 in CD4+ T-cells is associated with a positive clinical response to glucocorticoids in patients with rheumatoid arthritis	27384923	No
	P01374	LTA	0.308956	-0.000134913	2	Yes	Mice lacking Lta fail to develop germinal centers in peripheral lymphoid organs	8638112	No
	P01374.Q06643	LTA.LTB	3.67e-13	-0.00100939	2, 2	Yes (LTA)	A haplotype that includes Lta and Ltb regulates the severity, onset, and chronicity of arthritis in rats	27303036	No
	Q8N2S1	LTBP4	4.7e-44	0.00144389	3	No	Mice lacking Ltbp4 die prematurely and exhibit pulmonary, aortic, and dermal abnormalities	25713297	Yes	Yes	Reduced	Mouse
	P51884	LUM	Not measured	Not measured	2	No	The genetic removal of Lum increases mortality in response to drug-induced myocardial fibrosis and induces age-dependent morphological abnormalities in the heart	27939890	Yes	No
	P28482	MAPK1	0.000572047	0.0010606	2	Yes	Somatic mutations in MAPK1 are frequently observed in squamous cell carcinomas	24390348	No
	Q16539	MAPK14	0.0265811	0.000476869	2	Yes	Inducing Mapk14 activity via the activation of upstream kinases in ventricular myocytes causes cardiac abnormalities and premature death in mice	11593045	Yes	Yes	Reduced	Mouse
	P27361	MAPK3	2.4e-05	0.00123869	2	Yes	The maturation of thymocytes is impaired in mice lacking Mapk3	10558995	No
	P48740	MASP1	1.78e-31	-0.00132803	2	No	Prediabetes is positively associated with MASP1 plasma levels	27344311	No
	P56270	MAZ	8.55e-07	-0.000722494	2	No	The expression of MAZ is higher in pancreatic carcinoma tissues and is inversely correlated with patient survival	28008270	No
	P02144	MB	5.18e-09	0.000816483	2	No	Metformin prevents the oxidation of heme in myoglobin	30554148	No
	Q9ULC4	MCTS1	4.22e-06	0.000914346	2	No	The expression level of MCTS1 is elevated in biopsy specimens from patients with diffuse large B-cell lymphoma	12637315	No
	P21741	MDK	1.14e-11	0.00112313	2	No	While flies harboring mutations in the MDK homologs midkine and pleiotrophin 1 or midkine and pleiotrophin 2 live shorter lives, the overexpression of either of these genes prolongs lifespan	25380037	Yes	Yes	Extended or Reduced	Fly
	Q8TC05	MDM1	3.19e-12	0.000862869	2	No	A nonsense mutation in Mdm1 is associated with age-related retinal degeneration in mice	18805803	No
	Q9BUN1	MENT	3.05e-20	-0.0021458	2	No	MENT is frequently overexpressed in human lymphomas and, in mice, the loss of Dnmt3b leads to the acceleration of lymphomagenesis and the gradual demethylation of Ment	22133874	No
	Q08431	MFGE8	0.000317947	-0.000769877	2	No	In mice, leukocyte extravasation is increased in aged common carotid arteries treated with recombinant Mfge8	31470852	No
	P12872	MLN	3.66e-211	0.00948589	2	No	Plasma levels of motilin are elevated in obese patients and hunger scores can be reduced via treatment with the motilin antagonist erythromycin	25986945	No
	P03956	MMP1	Not measured	Not measured	2	Yes	Flies lacking Mmp1 in the gut exhibit a reduced lifespan and an increased sensitivity to oxidative stress	22265916	Yes	Yes	Reduced	Fly
	P39900	MMP12	2.53e-92	0.00364182	5	No	A genetic variant in the MMP12 locus is associated with large artery atherosclerosis	25078452	No
	P14780	MMP9	0.0431938	-0.000493839	2	Yes	Suppressing the function of Mmp9 in a mouse model of amyotrophic lateral sclerosis increases survival and postpones muscle denervation	24462097	Yes	No
	Q9H8L6	MMRN2	5.83e-13	0.00215293	2	No	Vascular permeability and stability is impaired in mice lacking Mmrn2	31422156	No
	O95866	MPIG6B	0.0171838	0.000365474	2	No	MPIG6B regulates platelet homeostasis in mice and humans	29898956	No
	P05164	MPO	1.38e-16	-0.00130334	2	No	Mice deficient in Mpo exhibit higher levels of airway infiltrated neutrophils during acute pulmonary inflammation induced by lipopolysaccharide	26998194	No
	Q9NZW5	MPP6	0.0415067	-0.000339294	2	No	In sciatic nerves, internode myelin is thicker in mice lacking Mpp6	30357511	No
	P25189	MPZ	0.00271621	-0.000559507	2	No	Late-onset axonal neuropathy and early hearing loss are associated with a mutation in MPZ	27774063	No
	P22897	MRC1	8.91e-33	0.0013416	2	No	The expression of Mrc1 in substantia nigra is increased in a mouse model of late-onset Parkinson's disease	28769786	No
	Q1L6U9	MSMP	5.44e-154	-0.00526122	2	No	Liver damage, fibrosis, and inflammation are attenuated in Msmp-/- mice in response to hepatic injury	31813573	No
	P21757	MSR1	0.0248102	0.000410883	2	No	A combination therapy involving gene silencing of Msr1 improves survival in tumor-bearing mice with prostate cancer	22896667	Yes	No
	P04733	MT1F	3.29e-05	-0.000724463	2	Yes	MT1F is upregulated in frontal cortex and substantia nigra astrocytes derived from patients with Parkinson's disease	21800131	No
	P49914	MTHFS	4.28e-10	0.00199978	2	No	Variants in the MTHFS gene are associated with cerebral hypomyelination, microcephaly, and epilepsy	30031689	No
	O15146	MUSK	9.01e-35	0.00268892	2	No	Treating amyotrophic lateral sclerosis mice with a Musk antibody enhances motor neuron survival, decelerates muscle denervation, and prolongs life	29460776	Yes	No
	Q13506	NAB1	1.14e-26	-0.0020132	2	No	Mice overexpressing Nab1 in the heart are resistant to induced cardiac hypertrophy	16025126	No
	O95544	NADK	1.41e-13	0.00163404	2	Yes	NADK is a pro-senescence kinase that decreases cell proliferation as well as increases the expression of p16 and components of the senescence-associated secretory phenotype	26583757	No
	Q9UK23	NAGPA	2.52e-65	-0.00141868	2	No	The expression of Nagpa is increased following kidney ischemia reperfusion injury in mice	31212009	No
	P43490	NAMPT	0.000539459	0.00112059	2	No	Supplementing aged mice with extracellular vesicles containing Nampt derived from young mice extends lifespan and enhances wheel-running activity	31204283	Yes	Yes	Extended	Mouse
	P41271	NBL1	8.3e-16	0.00105082	3	No	Serum levels of autoantibodies against NBL1 are higher in acute coronary syndrome patients with obstructive sleep anea	29596467	No
	Q92692	NECTIN2	0.00747072	0.000324972	2	No	A single nucleotide polymorphism in NECTIN2 is associated with human longevity	30299504	No
	Q7Z3B1	NEGR1	4.22e-16	0.000651691	3	No	Adult hippocampal neurogenesis is decreased while depression-like and anxiety-like behaviors are increased in mice deficient in Negr1	30651602	No
	Q7Z628	NET1	5.55e-12	0.000881201	2	No	Bone marrow levels of NET1 are increased in patients with acute lymphoblastic leukemia	31046876	No
	O94856	NFASC	1.83e-67	0.00155393	2	No	Ablating both Nfasc and Ank3 in mice reduces survival, causes kyphosis, and induces paresis	29963618	Yes	No
	P08138	NGFR	0.00246251	0.000714418	2	Yes	In human proximal tubular renal cells, NGFR is required for the rapamycin-induced activation of autophagy	29749806	No
	Q96MN2	NLRP4	0.000357002	0.000496623	2	No	NLRP4 interacts with Beclin-1 and knocking down NLRP4 via RNAi upregulates autophagy	21209283	No
	P61916	NPC2	3.62e-05	0.000525469	2	Yes	Mutant mice expressing little to no levels of Npc2 die prematurely and have Niemann–Pick C disease	15071184	Yes	Yes	Reduced	Mouse
	Q9NQX5	NPDC1	0.000833692	0.000479603	2	No	DNA methylation of NPDC1 in blood correlates with alcohol consumption	25555412	No
	O15130	NPFF	0.000317947	-0.000658492	2	No	Injecting human NPFF into fasted rats increases water intake and decreases food intake	11682148	No
	Q92617	NPIPB3	0.00235095	-0.000520724	2	No	NPIPB3 is a potential plasma biomarker of cholangiocarcinoma	27039742	No
	P01160	NPPA	1.98e-16	0.000965036	3	No	The expression of nppa and nppb is elevated in older zebrafish	25531915	No
	P16860	NPPB	3.51e-85	0.00609909	4	No	A single nucleotide polymorphism in NPPB is correlated with longer life as well as decreased hypertension, cardiovascular mortality, and blood pressure	28341776	No
	Q8N729	NPW	7.67e-69	0.00687642	2	No	Treating rats with NPW suppresses feeding and weight gain	12959997	No
	Q14995	NR1D2	4.13e-06	0.000782008	2	No	NR1D2 is highly expressed in human glioblastoma tissue and, in glioblastoma cells, NR1D2 silencing inhibits cell motility and proliferation	29773903	No
	Q9ULB1	NRXN1	0.0259007	-0.000310216	2	No	Prefrontal cortex levels of NRXN1 are elevated in patients with bipolar disorder	26216298	No
	Q9HDB5	NRXN3	4.01e-12	0.000689478	2	Yes	A systematic review and meta-analysis found that NRXN3 is commonly downregulated in patients with Alzheimer's disease	29995770	No
	P46459	NSF	0.00931167	0.000349902	2	No	The brain expression level of NSF is significantly altered in deceased stroke patients	20940630	No
	O95631	NTN1	2.09e-50	0.00231933	3	No	In a mouse model of atherosclerosis, the macrophage-specific deletion of Ntn1 mitigates disease severity	22231519	No
	Q16288	NTRK3	3.6e-06	0.000844934	2	No	Neuronal death is induced by the activity of Ntrk3 in vitro and in mouse embryos	20811452	No
	Q9Y266	NUDC	0.0168059	0.000511873	2	No	Overexpressing NUDC in prostate cancer cells inhibits tumor growth in a mouse xenograft model	14676831	No
	Q9BQG2	NUDT12	0.000263723	0.000570285	2	No	A comparative analysis of multiple different avian genomes identified NUDT12 and other genes to be uniquely associated with the long-lived red-crowned crane	31940721	No
	Q9BW91	NUDT9	3.01e-35	0.00130693	2	No	Single nucleotide polymorphisms located in or close to NUDT9, PKD2, and ABCG2 are associated with gout	30899057	No
	Q9NRN5	OLFML3	0.000398441	0.00035557	2	No	A mutation in OLFML3 is associated with glaucoma and goniodysgenesis in Border Collie dogs	30696701	No
	Q9H361	PABPC3	2.58e-06	0.000696853	2	No	Mutations in PABPC3 and other genes are commonly observed in follicular thyroid cancer cell lines	29571661	No
	Q13310	PABPC4	1.58e-05	0.00060006	2	Yes	A genetic variant in PABPC4 is associated with c-reactive protein levels	21300955	No
	P68402	PAFAH1B2	0.00126773	0.000631917	2	No	A single nucleotide polymorphism in PAFAH1B2 is associated with plasma triglyceride levels	26634697	No
	O96013	PAK4	0.000247037	0.00092769	2	Yes	Mice with human tumors deficient in PAK4 exhibit a higher survival as well as decreased tumor size and weight	23229348	Yes	No
	Q13219	PAPPA	9.29e-05	0.000809345	4	Yes	Mice lacking Pappa live longer and exhibit a reduced occurrence of spontaneous tumors	17681037	Yes	Yes	Extended	Mouse
	O43252	PAPSS1	0.0249865	-0.000460595	2	No	A single-nucleotide polymorphism located near PAPSS1 and DKK2 is associated with leukocyte telomere length in long-lived families	24478790	No
	Q9NVD7	PARVA	8.05e-24	0.00165495	2	No	PARVA levels are elevated in breast cancer and are associated with poor patient outcomes	30804457	No
	Q15365	PCBP1	0.00233002	0.00100097	2	No	Tumorigenesis is inhibited in nude mice injected with human colon cancer cells overexpressing PCBP1	20609352	No
	Q9Y5I4	PCDHAC2	2.23e-11	0.000927362	2	No	The second most differentially expressed gene between long-lived, glycine-treated nematodes and control, blank-treated nematodes is cdh-10 (worm ortholog of PCDHAC2 and PCDHB2)	30845140	No
	Q9Y5E7	PCDHB2	0.00593365	-0.000505164	2	No	PCDHB2 is a potential driver gene for pancreatic cancer	20581473	No
	O14737	PDCD5	0.0274827	0.000423855	2	No	Transgenic mice expressing human PDCD5 live shorter lives and display increased apoptosis in multiple different tissues	23688867	Yes	Yes	Reduced	Mouse
	O00408	PDE2A	2.2e-12	-0.000957133	2	No	Pharmacological inhibition of Pde2a attenuates age-related cognitive impairment in rats	31521738	No
	P04085	PDGFA	7.1e-06	0.00128274	2	No	Compared to non-osteoporotic bone tissue, PDGFA is downregulated in bone tissue derived from women with osteoporosis	18074071	No
	P01127	PDGFB	0.000738606	0.00113721	3	Yes	Pdgfb is upregulated in aged mouse brain endothelial cells	32234477	No
	Q9GZP0	PDGFD	8.62e-13	0.00135961	2	No	Compared to healthy tissues, the expression of PDGFD is upregulated in schwannomas and meningiomas	25333347	No
	P16284	PECAM1	0.129389	-0.000192416	2	No	PECAM1 expression is positively correlated with overall survival in patients with clear cell renal cell carcinoma	31850854	No
	P52209	PGD	Not measured	Not measured	2	No	Mice injected with glioblastoma cells expressing a mutant version of PGD (where tyrosine 481 phosphorylation is abrogated) exhibit greater survival after ionizing radiation treatment	30824700	Yes	No
	Q8IYJ0	PIANP	2.07e-21	-0.0015156	2	No	Mice deficient in Pianp exhibit spatial learning deficits and impaired social interaction	31511635	No
	P01833	PIGR	8.98e-06	-0.000898528	2	No	Single nucleotide polymorphisms in the PIGR-FCAMR locus are associated with coronary atherosclerosis and traffic exposure	28355232	No
	P48736	PIK3CG	0.0465642	-0.000433468	2	Yes	The inhibition of Pik3cg in a mouse model of systemic lupus erythematosus mitigates disease systems and extends lifespan	24935930	Yes	No
	Q9Y237	PIN4	0.000182985	0.00112915	2	No	In nematodes deficient in fkb-5 (worm ortholog of FKBP9), RNAi knockdown against pinn-4 (worth ortholog of PIN4) reduces lifespan	22683625	Yes	No
	O00625	PIR	2.26e-10	0.000905166	2	No	Pharmacologically inhibiting pirin prevents the migration of melanoma cells	20711196	No
	P14555	PLA2G2A	0.00156157	0.000711257	2	No	Intestinal tumorigenesis is suppressed in mice overexpressing Pla2g2a	9288104	No
	P00750	PLAT	Not measured	Not measured	2	Yes	Cells resistant to the cancer drug gefitinib express elevated levels of PLAT and the knockdown of this gene limits tumor proliferation in vivo	32274137	No
	P00749	PLAU	6.46e-11	0.000867131	2	Yes	Mice overexpressing Plau consume less food, exhibit a lower body weight, and live longer	9060969	Yes	Yes	Extended	Mouse
	Q03405	PLAUR	1.61e-16	0.00105972	5	No	Incident ischemic stroke is associated with PLAUR protein levels	26542692	No
	P19174	PLCG1	1.34e-05	-0.000572654	2	No	Aged mice lacking Plcg1 exhibit behavioral alterations and an increased susceptibility to seizures	31780806	No
	P00747	PLG	2.48e-08	-0.000471461	2	No	Survival is reduced, fertility is decreased, and thrombolysis is impaired in mice deficient in Plg	7586361	Yes	Yes	Reduced	Mouse
	O15031	PLXNB2	9.33e-40	0.00116613	2	No	Mice deficient in Plxnb2 exhibit reduced survival in response to gamma irradiation exposure	29100074	Yes	No
	P40967	PMEL	1.15e-07	-0.000628707	2	No	Variants in PMEL are associated with pigmentary glaucoma	30561643	No
	P01189	POMC	1.53e-07	0.000933557	2	Yes	Genetically inhibiting Pomc in the hypothalamus causes obesity and hyperphagia in mice	23093774	No
	Q15063	POSTN	1.32e-06	0.000728217	3	No	In a mouse xenograft model of glioma, knocking down POSTN improves animal survival	27307601	Yes	No
	Q07869	PPARA	0.000814782	0.000922561	2	Yes	Male, aged Ppara-/- mice on a high-fat diet exhibit improved insulin resistance compared to wild-type controls	17652964	No
	P02775	PPBP	2.77e-05	0.00151932	3	No	Plasma levels of PPBP are correlated with progression-free survival in patients with clear cell renal cell carcinoma	28850564	No
	P50897	PPT1	2.84e-08	-0.000519508	2	No	Mice lacking Ppt1 develop motor abnormalities and die prematurely	11717424	Yes	Yes	Reduced	Mouse
	P01298	PPY	7.41e-82	0.00520735	3	No	Plasma PPY levels are associated with a diagnosis of Alzheimer's disease	24768341	No
	Q13131.Q9Y478.P54619	PRKAA1.PRKAB1.PRKAG1	0.0411099	0.000324147	2 (PRKAG1)	Yes (PRKAA1)	Worm lifespan and oxidative stress resistance is enhanced by the constitutive expression of aakg-2 (worm ortholog of PRKAG1)	17900900	Yes	Yes	Extended	Worm
	P17252	PRKCA	0.0164722	0.000986595	2	Yes	A mutation in PRKCA commonly occurs in chordoid gliomas	29915258	No
	P05771	PRKCB	0.00226861	0.00108207	2	Yes	The gene expression of PRKCB is altered in whole blood derived from patients with Alzheimer's disease	26510741	No
	Q14558	PRPSAP1	0.000572047	0.000531148	2	No	A single nucleotide polymorphism in PRPSAP1 is associated with high-grade serous ovarian carcinomas	31469419	No
	Q9GZN4	PRSS22	7.57e-11	-0.000866472	2	No	The migration and invasion of hepatoma cancer cells is enhanced by the overexpression of PRSS22	24980078	No
	Q9BQR3	PRSS27	Not measured	Not measured	2	No	PRSS27 is expressed in human stratified squamous epithelia and, in mice, Prss27 is upregulated in regenerating skin wounds	18948266	No
	P25787	PSMA2	0.00859042	0.000327189	3	No	A microRNA screen in patients with acute myeloid leukemia implicated the gene PSMA2	29781401	No
	P60484	PTEN	0.0240965	0.000406074	2	Yes	Transgenic mice with extra genomic copies of Pten live longer, have a reduced cancer incidence, and are protected from metabolic pathologies	22405073	Yes	Yes	Extended	Mouse
	P41222	PTGDS	2.55e-17	0.00104777	2	No	The expression of PTGDS in peripheral blood mononuclear cells is decreased in rapid-cycling bipolar disorder patients	25522430	No
	Q9P2B2	PTGFRN	0.00450819	0.000266024	2	No	A single nucleotide polymorphism in the intergenic CD2-PTGFRN locus is associated with normal gout	32238385	No
	P12272	PTHLH	1.55e-05	0.000717961	3	No	PTHLH promotes the extravasation of human colon cancer cells to the lung in mice	24880666	No
	Q13882	PTK6	0.00840545	0.000495564	2	No	PTK6 is commonly expressed in triple-negative breast cancers	27302163	No
	P21246	PTN	2.24e-180	0.00317176	4	No	While flies harboring mutations in the PTN homologs midkine and pleiotrophin 1 or midkine and pleiotrophin 2 live shorter lives, the overexpression of either of these genes prolongs lifespan	25380037	Yes	Yes	Extended or Reduced	Fly
	P29074	PTPN4	2.89e-16	0.000822156	2	No	A poor prognosis in patients with rectal cancer is associated with a low expression level of PTPN4	31025789	No
	P35236	PTPN7	0.0200416	0.000589201	2	No	An epigenetic aging clock comprised of seven sites of methylated DNA, including a methylation site in PTPN7, can accurately predict patient age in saliva	28419903	No
	O00391	QSOX1	2.66e-05	-0.000514409	2	No	Mice lacking Qsox1 exhibit higher levels of inflammation and oxidative stress following acute stress	29723491	No
	P54727	RAD23B	0.00326653	0.00046699	2	Yes	Stress erythropoiesis is impaired in mice lacking Rad23b	23897431	No
	Q9H6Z4	RANBP3	2.57e-09	0.000894113	2	No	RANBP3 is required for the proliferation and survival of melanoma cells	26763446	No
	P98179	RBM3	6.61e-20	0.0022098	2	No	In prion-infected or Alzheimer's disease mice, the overexpression of Rbm3 enhances survival and mitigates the loss of neurons	25607368	Yes	No
	O75452	RDH16	0.000313301	0.000644405	2	No	RDH16 suppresses stemness in stem cell-like glioma cells	28394339	No
	P46063	RECQL	0.00945354	-0.00048569	2	Yes	Breast cancer susceptibility is associated with mutations in RECQL	25915596	No
	Q9BYZ8	REG4	3.15e-62	0.00233402	3	No	Induced colitis is attenuated in mice lacking intestinal Reg4	30953001	No
	Q969Z4	RELT	0.353776	-0.000151251	2	No	The homeostatic proliferation of CD4+ T cells is promoted in mice lacking Relt	30138536	No
	P07949	RET	5.07e-185	-0.00467949	2	Yes	Transgenic mice harboring a mutation in Ret die prematurely and have distal intestinal aganglionosis	15469971	Yes	Yes	Reduced	Mouse
	Q9HD89	RETN	0.0160839	-0.000355882	2	No	A single nucleotide polymorphism in RETN is associated with plasma levels of resistin and glucose	19074981	No
	Q9Y3B8	REXO2	0.00518948	-0.000469429	2	No	Rexo2 expression is lower in middle-aged rats fed fish oil compared to middle-aged rats fed soybean oil or lard	29277971	No
	P61586	RHOA	0.00313095	0.000818897	2	Yes	Diffuse-type gastric carcinoma is associated with recurrent gain of function mutations in RHOA	24816255	No
	P84095	RHOG	1.56e-07	0.000503051	2	No	The humoral immune response to thymus-dependent antigens is mildly increased in mice lacking Rhog	14701744	No
	Q7Z5B4	RIC3	0.0471671	0.000333764	2	No	A single nucleotide polymorphism in RIC3 is associated with cognitive maintenance in older adults	24616004	No
	Q96DB5	RMDN1	2.51e-08	0.00150369	2	No	RMDN1 is commonly amplified in primary hepatocellular carcinoma and colorectal cancer	22912832	No
	P07998	RNASE1	2.34e-110	0.00534353	2	No	The expression level of RNASE1 in adipose stromal cells is elevated in postmenopausal women compared to premenopausal women	32111240	No
	O75116	ROCK2	6.77e-07	0.00134041	2	No	In a mouse model of spinal muscular atrophy, treating animals with Y-27632 (inhibitor of Rock1 and Rock2) improves survival and increases muscle fiber size	20097679	Yes	No
	Q01973	ROR1	0.000612518	0.00037053	3	No	In a mouse model of breast cancer, genetically ablating ROR1 in human breast cancer cells suppresses metastatic outgrowth and increases survival	30867597	Yes	No
	Q01974	ROR2	0.0228659	0.000337071	2	No	Autosomal recessive Robinow syndrome is caused by mutations in ROR2	10932187	No
	P23921	RRM1	0.0307913	-0.000783552	2	No	High RRM1 expression in tumors is correlated with improved overall survival and disease-free survival in patients with non-small cell lung cancer	17314339	No
	Q7LG56	RRM2B	0.000125613	0.000809244	2	No	Mice heterozygous for Rrm2b develop age-related plasma cell neoplasms and exhibit a shorter lifespan	23643536	Yes	Yes	Reduced	Mouse
	Q9BXY4	RSPO3	1.34e-11	0.000823023	3	No	Inducing the expression of Rspo3 in mice leads to the extensive development of hyperplastic, adenomatous, and adenocarcinomatous intestinal lesions	27511199	No
	Q2I0M5	RSPO4	1.61e-86	0.00257696	3	No	Mutations in RSPO4 cause inherited anonychia	17041604	No
	Q96T51	RUFY1	2.89e-22	-0.00130832	2	No	A genetic variant in RUFY1 is associated with early-onset Alzheimer's disease	28738127	No
	P80511	S100A12	0.000138856	0.00159237	2	No	Plasma levels of S100A12 are elevated in patients with diabetic retinopathy	26132777	No
	P26447	S100A4	4.52e-16	0.00136172	2	Yes	S100A4 is overexpressed in damaged human brains and genetically deleting S100a4 in mice exacerbates brain trauma-induced neuronal loss	23149742	No
	P06702	S100A9	0.0169985	0.000779977	2	No	In mouse models of insulin deficiency, overexpressing S100A9 extends lifespan and improves various metabolic parameters	31391467	Yes	No
	P31949	S100A11	0.00185605	0.000472343	2	No	Compared to patients with osteoarthritis, S100A11 in synovial tissue is upregulated in patients with rheumatoid arthritis	28446208	No
	O75446	SAP30	0.0379532	-0.000649366	2	Yes	A single deletion of SAP30 reduces chronological lifespan in yeast	19801973	Yes	Yes	Reduced	Yeast
	Q96GP6	SCARF2	5.64e-161	0.00246961	2	No	Van Den Ende-Gupta syndrome is caused by mutations in SCARF2	20887961	No
	O75556	SCGB2A1	0.00271197	0.000362894	2	No	SCGB2A1 expression is inversely correlated with overall survival in patients with colorectal cancer	24585249	No
	Q9HCN8	SDF2L1	1.04e-07	0.000867893	2	No	Sustained endoplasmic reticulum stress, elevated triglyceride content, and insulin resistance are induced by suppressing Sdf2l1 in the mouse liver	30814508	No
	Q8WVN6	SECTM1	3.27e-09	0.000612121	2	No	Melanoma cells and tissue express high levels of SECTM1	24157461	No
	P14151	SELL	8.36e-131	-0.00232705	2	No	Viral infection and release of HIV-1 are suppressed by the inhibition of SELL	30026537	No
	Q14242	SELPLG	7.87e-27	-0.00248918	2	No	Inhibiting Selplg accelerates wound healing in a mouse model of diabetes	30703358	No
	O15041	SEMA3E	7.3e-34	0.00234042	3	No	In poststroke rats, tissue survival is improved and blood-brain barrier damage is mitigated via the inhibition of Sema3e	30007159	No
	Q02383	SEMG2	1.59e-42	0.00269515	2	No	The DNA methylation status of SEMG2 is associated with relapse-free survival in lung adenocarcinoma patients	29713243	No
	Q9UK55	SERPINA10	0.00175246	0.000519013	2	No	In a mouse model of thrombosis, the genetic deletion of Serpina10 reduces survival	18344422	Yes	No
	P01011	SERPINA3	Not measured	Not measured	2	No	The age of onset for Alzheimer's disease is associated with a single nucleotide polymorphism in SERPINA3	16137793	No
	P05155	SERPING1	6.17e-08	0.000949579	3	Yes	Serping1 expression in the retina increases with age in rats	21633715	No
	Q8N474	SFRP1	1.14e-19	0.00130958	3	No	Photoreceptors are disorganized and more sensitive to light-induced damage in Sfrp1-/- mice	32198470	No
	P78314	SH3BP2	0.00282079	0.00102499	2	No	Mice homozygous for a mutation in Sh3bp2 have cherubism, develop systemic inflammation, and exhibit an age-dependent decrease in survival	17218256	Yes	Yes	Reduced	Mouse
	P29353	SHC1	0.0007181	0.000853415	2	Yes	Creating a targeted mutation in the Shc1 gene enhances stress resistance and extends lifespan in mice	10580504	Yes	Yes	Extended	Mouse
	Q9HAT2	SIAE	4.76e-07	0.000881435	2	No	SIAE expression is lower in saliva derived from oral squamous cell carcinoma patients	31963366	No
	Q96RL6	SIGLEC11	0.0251469	0.000400176	2	No	In a co-culture system comprised of microglia and neurons, overexpressing SIGLEC11 in microglial cells promotes the survival of neurites and neuronal cell bodies	20203208	No
	Q96PQ1	SIGLEC12	3.56e-07	-0.000866904	2	No	A single nucleotide variant in SIGLEC12 is associated with stress fracture predisposition	25023003	No
	Q9Y286	SIGLEC7	2.73e-58	0.0015868	2	No	Overexpressing SIGLEC7 in pancreatic islets from diabetic patients attenuates inflammation and prevents β-cell dysfunction	28378743	No
	Q5JXA9	SIRPB2	0.0474975	0.000468633	2	No	The interaction of SIRPB2 and CD47 enhances the proliferation of antigen-specific T-cells	15383453	No
	Q9NXA8	SIRT5	9.61e-10	0.000852888	2	No	Dopaminergic degeneration and motor deficits are exacerbated by the genetic loss of Sirt5 in Parkinson's disease mice	25541039	No
	Q15849	SLC14A2	0.00156157	0.000515325	2	No	A genetic variant in SLC14A2 is associated with refractive error in a large patient cohort	27020472	No
	Q8TBE7	SLC35G2	1.02e-26	-0.00227853	2	No	SLC35G2 is upregulated in renal cell carcinoma and siRNA knockdown against this gene reduces cancer cell growth	19148500	No
	Q2Y0W8	SLC4A8	0.000247837	-0.000639766	2	No	In a mouse model of induced epilepsy, animals lacking Slc4a8 had a higher seizure threshold compared to wild-type controls	21593314	No
	Q8N695	SLC5A8	0.00233002	0.0004714	2	No	SLC5A8 is frequently abnormally methylated in colon cancer cell lines and primary colon cancers	12829793	No
	Q9UN76	SLC6A14	2.15e-10	-0.00105454	2	No	Genetic variants in SLC6A14 are associated with obesity	14660752	No
	Q15796	SMAD2	0.00010397	0.000924477	2	No	Deleting Smad2 in neurons attenuates the enhanced neuorgenesis otherwise observed in mice overexpressing CX3CL1	31822518	No
	Q13485	SMAD4	0.00110189	0.000667652	2	No	SMAD4 is frequently mutated in pancreatic cancer	23103869	No
	Q8IYB5	SMAP1	0.00427425	0.000773423	2	No	Deleting Smap1 in mice leads to the development of anemia and acute myeloid leukemia	23434593	No
	Q9UQE7	SMC3	0.00130828	0.00124461	2	No	A mutation in SMC3 causes Cornelia de Lange syndrome	17273969	No
	Q9H4F8	SMOC1	2.61e-17	0.000835337	3	Yes	Smoc1 is upregulated and wound healing is accelerated in response to intermittent fasting in mice	32206122	No
	P37840	SNCA	0.0134316	0.000609012	2	Yes	Lifespan is extended and egg laying is decreased in worms overexpressing human SNCA	16782295	Yes	Yes	Extended	Worm
	P09012	SNRPA	0.000113976	0.00157682	2	No	Genetic variants in SNRPA are associated with syndromic intellectual disability	29437235	No
	O95219	SNX4	0.00175788	0.000838789	2	Yes	Ablating SNX4 in fungi (Podospora anserina) reduces lifespan, decreases growth rate, and causes infertility	32007577	Yes	Yes	Reduced	Fungus
	Q9Y5X2	SNX8	6.31e-05	0.000951171	2	No	Mice deficient in Snx8 exhibit greater lethality in response to infection with RNA viruses	31511639	Yes	No
	P08294	SOD3	Not measured	Not measured	2	Yes	Mice harboring a mutation in Sod3 exhibit various symptoms of premature aging, including a shorter lifespan, hair graying, organ degeneration, and systemic inflammation	25927599	Yes	Yes	Reduced	Mouse
	O60504	SORBS3	2.42e-07	0.000839794	2	No	Compared to lean study participants, SORBS3 in skeletal muscle is hypermethylated in obese individuals	27437034	No
	Q9BQB4	SOST	2.8903e-320	0.00735006	3	No	Treatment with an anti-sclerostin antibody improves health and extends lifespan in a mouse model of breast cancer	30965315	Yes	No
	P09486	SPARC	0.00450154	0.000758384	2	No	Flies heterozygous for SPARC live longer and are protected from age-related cardiac dysfunction	29032244	Yes	Yes	Extended	Fly
	Q14515	SPARCL1	8.81e-09	0.00070886	2	No	Genetic variants in SPARCL1 are associated with decreased SPARCL1 expression in the brain and deleterious symptoms in patients with Alzheimer's disease	29154276	No
	Q8TB22	SPATA20	0.000593615	0.000600196	2	No	A genetic variant in SPATA20 is associated with arm fat mass	31145760	No
	O43291	SPINT2	8.75e-07	0.000616529	2	No	Mice deficient in Spint2 exhibit intestinal failure and die prematurely	29617460	Yes	Yes	Reduced	Mouse
	Q9HCB6	SPON1	1.99e-50	0.00153271	3	No	A genetic variant in SPON1 is associated with brain connectivity, dementia severity, and Alzheimer's disease risk	23471985	No
	P12931	SRC	Not measured	Not measured	2	Yes	The activity and protein expression of SRC is elevated in liver metastases	7678609	No
	Q13247	SRSF6	1.89e-15	0.00122308	2	No	A single deletion of NPL3 (yeast homolog of SRSF6) reduces chronological lifespan in yeast	20883526	Yes	Yes	Reduced	Yeast
	Q16629	SRSF7	4.97e-07	0.00156014	2	No	Lung and colon cancer tissues overexpress SRSF7 and, in vitro, inhibiting SRSF7 promotes the apoptosis of cancer cells	29556298	No
	Q8WWF3	SSMEM1	0.00264861	0.000627281	2	No	Mice deficient in Ssmem1 exhibit globozoospermia, sperm motility loss, and sterility	32301969	No
	P61278	SST	0.000400337	0.000406576	2	Yes	Levels of amyloid beta peptide 42 are increased in mice lacking Sst	15778722	No
	P42224	STAT1	1.09e-11	0.00187301	2	No	Compared to Stat1+/-Pdgfrb+/D849V mice, Stat1-/-Pdgfrb+/D849V mice are longer-lived and exhibit less autoinflammation	28924035	Yes	No
	P40763	STAT3	0.0033026	0.000699234	2	Yes	In mice, the deletion of Stat3 in hematopoietic cells impairs mitochondrial function, enhances the production of reactive oxygen species, and shortens lifespan	22665934	Yes	Yes	Reduced	Mouse
	P52823	STC1	1.07e-17	0.00112138	2	No	In a mouse xenograft model, tumor mass and volume are reduced in animals inoculated with hepatocellular carcinoma cells overexpressing STC1	29467934	No
	P31948	STIP1	0.00972037	-0.000546989	2	No	Transgenic nematodes deficient in sti-1 (worm ortholog of STIP1) have a shorter lifespan and are less resistant to heat stress	19467242	Yes	Yes	Reduced	Worm
	Q9NZ72	STMN3	0.0375478	0.000555791	2	No	STMN3 expression is increased in glioma samples and, in vitro, overexpressing STMN3 promotes the proliferation of glioblastoma cells	25511414	No
	P55854	SUMO3	0.0036223	0.000793686	2	No	SUMO3 suppresses the production of type I interferons	29891701	No
	Q4LDE5	SVEP1	7.64e-112	0.00301603	2	Yes	A genetic variant in SVEP1 is associated with coronary artery disease	26934567	No
	Q9BT88	SYT11	4.05e-17	0.0014734	2	No	Parkinson's disease is associated with a single nucleotide polymorphism in SYT11	21292315	No
	O14907	TAX1BP3	5.67e-14	0.0012568	2	No	Dilated cardiomyopathy and septo-optic dysplasia are caused by mutations in TAX1BP3	25645515	No
	Q15813	TBCE	0.0174886	0.000762757	2	No	Mice homozygous for a missense mutation in Tbce develop progressive motor neuronopathy and die prematurely	12389029	Yes	Yes	Reduced	Mouse
	P24557	TBXAS1	0.000188779	0.000738746	2	Yes	Patients with the bone density disorder Ghosal hematodiaphyseal dysplasia syndrome harbor mutations in TBXAS1	18264100	No
	Q8N6K0	TEX29	0.0031992	-0.000476714	2	No	A DNA methylation signature that includes TEX29 and eight other genes can predict survival and recurence in lung adenocarcinoma patients	31788056	No
	Q03403	TFF2	2.3e-11	0.00125181	2	No	Mice deficient in Tff2 on a high-fat diet are protected from obesity and expend more energy	23754443	No
	P10646	TFPI	4e-110	0.00245554	2	No	In mice lacking Apoe, knocking out Tfpi in vascular smooth muscle cells accelerates the development of atherosclerosis	27875740	No
	P01137	TGFB1	2.12e-09	0.000886615	2	Yes	Mice homozygous for a mutation in Tgfb1 exhibit multiorgan inflammation and a shorter lifespan	19022904	Yes	Yes	Reduced	Mouse
	P35443	THBS4	Not measured	Not measured	2	No	The expression level of THBS4 is elevated in patients with recurrent gastric cancer and correlates with a poor prognosis	30746617	No
	P01033	TIMP1	Not measured	Not measured	2	No	TIMP1 hemizygosity is associated with aortopathy risk in Turner syndrome patients	30281655	No
	P16035	TIMP2	Not measured	Not measured	2	No	Systemic administration of Timp2 enhances cognition and synaptic plasticity in aged mice	28424512	No
	Q99727	TIMP4	2.99e-36	0.00177829	2	No	In Timp4-/- mice, mortality is increased in response to induced myocardial infarction	20516072	Yes	No
	P58753	TIRAP	4.39e-05	0.00112135	2	No	A genetic variant in TIRAP associates with bacteremia, invasive pneumococcal disease, malaria, and tuberculosis	17322885	No
	Q15399	TLR1	8.57e-15	-0.00128424	2	No	A genetic variant in TLR1 is associated with a decreased risk for tuberculosis	26430737	No
	P49755	TMED10	8.38e-10	0.000862233	2	Yes	In a mathematical model that predicts patient kidney function using a panel of plasma proteins, TMED10 is one of the top three mathematical contributors	31792462	No
	Q24JP5	TMEM132A	1.06e-27	-0.00174252	2	No	Under a condition of serum-deprivation, RNAi knockdown against Tmem132a leads to decreased cell viability in mouse neuroblastoma cells	20455009	No
	Q14DG7	TMEM132B	8.09e-46	-0.00139706	2	No	Compared to control samples, TMEM132B gene expression is increased in aneurysmal samples	25803036	No
	Q96K49	TMEM87B	0.0136598	-0.00030524	2	No	Depleting tmem87b in zebrafish causes cardiac hypoplasia	24694933	No
	Q8NEW7	TMIE	0.00176549	0.000548499	2	No	Hearing loss is associated with mutations in TMIE	12145746	No
	P42167	TMPO	0.00160837	0.000775298	2	No	A mutation in TMPO is associated with dilated cardiomyopathy	16247757	No
	Q9Y6Q6	TNFRSF11A	0.0211438	0.000585132	2	Yes	A single nucleotide polymorphism in TNFRSF11A is associated with Paget's disease of bone	20436471	No
	O00300	TNFRSF11B	1.74e-47	0.0020117	4	No	The bone disease idiopathic hyperphosphatasia is caused by a mutation in TNFRSF11B	12189164	No
	Q9NS68	TNFRSF19	2.49e-05	0.000588842	3	No	In nude mice, knockdown of TNFRSF19 via shRNA in glioblastoma xenografts improves animal survival	23699535	Yes	No
	P19438	TNFRSF1A	6.3e-21	0.00113328	5	No	Single nucleotide polymorphisms in TNFRSF1A are associated with multiple sclerosis susceptibility	19525953	No
	P20333	TNFRSF1B	3.47e-20	0.00112211	5	No	Rheumatoid arthritis is associated with a single nucleotide polymorphism in TNFRSF1B	24777778	No
	O43557	TNFSF14	0.393669	0.000176856	2	No	The genetic ablation of Tnfsf14 in a mouse model of amyotrophic lateral sclerosis prolongs life and slows disease progression	21072055	Yes	No
	O95150	TNFSF15	1.68e-10	0.000768995	3	Yes	A genetic variant in TNFSF15 is associated with an increased risk of irritable bowel syndrome as well as elevated TNFSF15 mRNA levels in peripheral blood and rectal mucosal biopsies	21636646	No
	P45379	TNNT2	Not measured	Not measured	2	No	Mice harboring a mutation in Tnnt2 develop dilated cardiomyopathy and die prematurely	17556660	Yes	Yes	Reduced	Mouse
	P22105	TNXB	3.32e-33	-0.0014007	2	No	TNXB in retinal pigment epithelium is differentially methylated between normal controls and patients with age-related macular degeneration	30642396	No
	P20231	TPSB2	7.67e-11	0.00125488	2	No	Compared to healthy controls, TPSB2 is upregulated in skin from patients with dermatitis herpetiformis	22991566	No
	P13693	TPT1	8.25e-07	0.00132742	2	No	The inhibition of TPT1 activates the AMPK pathway, inhibits the MTORC1 pathway, and stimulates cellular autophagy	28409693	No
	Q9NP99	TREM1	7.27e-84	0.00305279	2	No	In a mathematical model that predicts patient cardiovascular risk using a panel of plasma proteins, TREM1 is one of the top three mathematical contributors	31792462	No
	Q9GZX9	TWSG1	9.05e-07	0.000439554	2	No	Mice deficient in Twsg1 exhibit mandibular defects and, in Twsg1-/- embryos, apoptosis is increased in fused mandibular arches	19389368	No
	Q8NBS9	TXNDC5	2.88e-42	0.00145877	2	No	Compared to healthy controls, the expression level of TXNDC5 in serum is elevated in patients with rheumatoid arthritis	21801346	No
	Q16881	TXNRD1	7.76e-10	0.000916836	2	Yes	Overexpressing Trxr-2 (fly ortholog of TXNRD1) extends lifespan in Drosophila melanogaster	28474396	Yes	Yes	Extended	Fly
	P29597	TYK2	0.00120017	-0.000414707	2	Yes	Mice deficient in Tyk2 become obese and display multiple different metabolic abnormalities	23217260	No
	P0CG47	UBB	0.00374905	-0.000570536	2	Yes	Expressing a mutant form of human UBB (dubbed UBB+1) in yeast protects against the accumulation of reactive oxygen species and extends chronological lifespan	29950972	Yes	Yes	Extended	Yeast
	P0CG48	UBC	0.00928971	-0.000387745	2	No	Deleting Ubc in mice causes an embryonic lethal phenotype and fibroblasts from Ubc-/- embryos display increased apoptosis and premature senescence	17491588	No
	P60604	UBE2G2	1.63e-12	0.000720758	3	No	UBE2G2 gene expression is correlated with worse overall survival in patients with prostate cancer	31563279	No
	P63279	UBE2I	0.0226279	0.00074632	2	Yes	Ablating Ube2i in mouse oocytes causes female infertility	31704792	No
	Q9Y3C8	UFC1	0.000284887	0.000794084	2	No	Lifespan and reproduction are decreased in transgenic worms harboring a deletion mutation in ufc-1	23449979	Yes	Yes	Reduced	Worm
	P61960	UFM1	0.00251448	0.000581598	2	No	Knockdown against Ufm1 in fruit flies decreases lifespan and induces locomotive defects	26872069	Yes	Yes	Reduced	Fly
	O95185	UNC5C	9.65e-11	0.000715955	2	No	A mutation in UNC5C is associated with late-onset Alzheimer's disease and, in vitro, this mutation increases neuronal cell death	25419706	No
	Q9UKW4	VAV3	0.0102945	0.000275562	2	No	Excisional wound healing is impaired in Vav3-/- mice	19147786	No
	P15692	VEGFA	1.68e-36	0.00102869	4	Yes	In a rat model of amyotrophic lateral sclerosis, transplanting human mesenchymal stem cells modified to secrete VEGFA delays motor function loss and improves survival	23712039	Yes	No
	O43915	VEGFD	1.02e-10	0.00097388	2	No	Mice overexpressing human VEGFD in endothelium develop tumors in multiple different tissues and have a shorter lifespan	22287362	Yes	Yes	Reduced	Mouse
	Q6UXI7	VIT	2.04e-05	0.000546106	2	No	Compared to normal age-matched corneas, the expression of VIT is downregulated in keratoconus corneas	30814630	No
	P04004	VTN	1.49e-05	-0.00101233	2	No	Serum levels of VTN are associated with mortality in older men	29399943	No
	Q14508	WFDC2	4.94e-110	0.00307176	3	No	Mice deficient in Wfdc2 develop severe dyspnea and die prematurely	31780266	Yes	Yes	Reduced	Mouse
	Q8IUB2	WFDC3	0.00112198	0.000665995	2	No	In dogs, a disease similar to systemic lupus erythematosus is associated with genetic variants in WFDC3	26057447	No
	Q9BYP7	WNK3	0.00287458	-0.000607169	2	No	Compared to wild-type animals, post-stroke neurological recovery is accelerated in Wnk3 knockout mice	26069258	No
	P43403	ZAP70	0.0418504	-0.000696069	2	No	Mice harboring a mutation in Zap70 develop chronic autoimmune arthritis	14647385	No
	Q9H4I2	ZHX3	7.31e-07	0.000672274	2	No	Decreased expression of ZHX3 is correlated with poor health outcomes in breast cancer patients	30787639	No
	P17022	ZNF18	0.00067188	0.000454278	2	No	Mutations in ZNF18 are associated with autism and, in vitro, neuronal activity upregulates the expression of ZNF18	22511880	No

## Sheet: Table S3
	Supplementary Table 3. Statistics and calculations pertinent to the 523 protein entries listed in Supplementary Table 2.
	Parameter Counted	Total Number
	Individual Proteins Not Available for Measurement	27
	Measured SOMAmers	496
	SOMAmers Not Significant (q > 0.05)	20
	SOMAmers Significant (q < 0.05)	476
	SOMAmers Containing Multiple Proteins	10
	SOMAmers with a Negative Age Coefficient	122
	SOMAmers with a Positive Age Coefficient	374
	SOMAmers with a Negative Age Coefficient and Significant (q < 0.05)	115
	SOMAmers with a Positive Age Coefficient and Significant (q < 0.05)	361
	Total Number of Entries Reported 2 Times	439
	Total Number of Entries Reported 3 Times	63
	Total Number of Entries Reported 4 Times	15
	Total Number of Entries Reported 5 Times	6
	Proteins in the Human Ageing Genomic Resources Database	103
	Proteins Capable of Extending Lifepan in Normal Vertebrates (No Disease, Stress, or Genetically Complex Models)	9
	Proteins Capable of Affecting Lifespan in Normal Vertebrates (No Disease, Stress, or Genetically Complex Models)	35
	Proteins Capable of Affecting Lifespan in a Normal Animal Model (No Disease, Stress, or Genetically Complex Models)	64
	Proteins Capable of Affecting Lifespan in any Animal Model (Including Disease, Stress, and Genetically Complex Models)	108
	Parameter Measured	Average q-value
	Average q-value of Measured Entries Reported 2 Times	0.0184892
	Average q-value of Measured Entries Reported 3 times	0.0216271
	Average q-value of Measured Entries Reported 4 Times	0.00614352
	Average q-value of Measured Entries Reported 5 Times	1.39667e-11

## Sheet: Table S4
	Supplementary Table 4. Seven proposed proteomic aging clocks based on the data collated in Supplementary Table 2.
				1) 9 plasma proteins that extend lifespan in a normal vertebrate animal model
			UniProt ID	Protein
			O95390	GDF11
			P31751	AKT2
			Q99988	GDF15
			P10912	GHR
			P43490	NAMPT
			Q13219	PAPPA
			P00749	PLAU
			P60484	PTEN
			P29353	SHC1
				2) 35 plasma proteins that extend or reduce lifespan in a normal vertebrate animal model
			UniProt ID	Protein
			P31751	AKT2
			Q13510	ASAH1
			Q07021	C1QBP
			P10619	CTSA
			Q12805	EFEMP1
			P01588	EPO
			P25445	FAS
			P02751	FN1
			O95390	GDF11
			Q99988	GDF15
			P10912	GHR
			P15586	GNS
			Q99075	HBEGF
			Q8N2S1	LTBP4
			Q16539	MAPK14
			P43490	NAMPT
			P61916	NPC2
			Q13219	PAPPA
			O14737	PDCD5
			P00749	PLAU
			P00747	PLG
			P50897	PPT1
			P60484	PTEN
			P07949	RET
			Q7LG56	RRM2B
			P78314	SH3BP2
			P29353	SHC1
			P08294	SOD3
			O43291	SPINT2
			P40763	STAT3
			Q15813	TBCE
			P01137	TGFB1
			P45379	TNNT2
			O43915	VEGFD
			Q14508	WFDC2
				3) 64 plasma proteins that increase or decrease lifespan in a normal animal model
			UniProt ID	Protein
			P31751	AKT2
			Q13510	ASAH1
			O95352	ATG7
			Q07021	C1QBP
			P22681	CBL
			P35520	CBS
			P08962	CD63
			P49336	CDK8
			Q49AH0	CDNF
			Q9Y3E7	CHMP3
			Q92793	CREBBP
			P10619	CTSA
			Q13838	DDX39B
			Q12805	EFEMP1
			P01133	EGF
			P00533	EGFR
			P01588	EPO
			Q01844	EWSR1
			P25445	FAS
			P02751	FN1
			O95390	GDF11
			Q99988	GDF15
			P10912	GHR
			P15586	GNS
			Q96SL4	GPX7
			P09211	GSTP1
			Q99075	HBEGF
			Q16270	IGFBP7
			Q8N2S1	LTBP4
			Q16539	MAPK14
			P21741	MDK
			P03956	MMP1
			P43490	NAMPT
			P61916	NPC2
			Q13219	PAPPA
			O14737	PDCD5
			P00749	PLAU
			P00747	PLG
			P50897	PPT1
			P54619	PRKAG1
			P60484	PTEN
			P21246	PTN
			P07949	RET
			Q7LG56	RRM2B
			O75446	SAP30
			P78314	SH3BP2
			P29353	SHC1
			P37840	SNCA
			O95219	SNX4
			P08294	SOD3
			P09486	SPARC
			O43291	SPINT2
			Q13247	SRSF6
			P40763	STAT3
			P31948	STIP1
			Q15813	TBCE
			P01137	TGFB1
			P45379	TNNT2
			Q16881	TXNRD1
			P0CG47	UBB
			Q9Y3C8	UFC1
			P61960	UFM1
			O43915	VEGFD
			Q14508	WFDC2
				4) 103 plasma proteins with an entry in the Human Ageing Genomics Resources Database
			UniProt ID	Protein
			P01023	A2M
			Q15109	AGER
			P31751	AKT2
			P04114	APOB
			O95352	ATG7
			P61769	B2M
			P23560	BDNF
			P01024	C3
			P0C0L4	C4A
			P49589	CARS1
			P22681	CBL
			P35520	CBS
			P13501	CCL5
			Q86VB7	CD163
			P49336	CDK8
			Q13231	CHIT1
			Q9Y3E7	CHMP3
			Q96KN2	CNDP1
			P39059	COL15A1
			Q92793	CREBBP
			P68400	CSNK2A1
			P25774	CTSS
			P78423	CX3CL1
			P09341	CXCL1
			P10145	CXCL8
			Q07325	CXCL9
			Q13838	DDX39B
			Q9NR28	DIABLO
			Q12805	EFEMP1
			P01133	EGF
			P00533	EGFR
			Q15303	ERBB4
			Q01844	EWSR1
			P00734	F2
			P25445	FAS
			P02675	FGB
			P02751	FN1
			O95390	GDF11
			Q99988	GDF15
			P10912	GHR
			P15586	GNS
			Q9Y625	GPC6
			Q14956	GPNMB
			P09211	GSTP1
			P00738	HP
			P18065	IGFBP2
			P24592	IGFBP6
			P18510	IL1RN
			P05231	IL6
			Q9UK53	ING1
			P41159	LEP
			P17931	LGALS3
			P36776	LONP1
			P01374	LTA
			P28482	MAPK1
			Q16539	MAPK14
			P27361	MAPK3
			P03956	MMP1
			P14780	MMP9
			P04733	MT1F
			O95544	NADK
			P08138	NGFR
			P61916	NPC2
			Q9HDB5	NRXN3
			Q13310	PABPC4
			O96013	PAK4
			Q13219	PAPPA
			P01127	PDGFB
			P48736	PIK3CG
			P00750	PLAT
			P00749	PLAU
			P01189	POMC
			Q07869	PPARA
			Q13131	PRKAA1
			P17252	PRKCA
			P05771	PRKCB
			P60484	PTEN
			P54727	RAD23B
			P46063	RECQL
			P07949	RET
			P61586	RHOA
			P26447	S100A4
			O75446	SAP30
			P05155	SERPING1
			P29353	SHC1
			Q9H4F8	SMOC1
			P37840	SNCA
			O95219	SNX4
			P08294	SOD3
			P12931	SRC
			P61278	SST
			P40763	STAT3
			Q4LDE5	SVEP1
			P24557	TBXAS1
			P01137	TGFB1
			P49755	TMED10
			Q9Y6Q6	TNFRSF11A
			O95150	TNFSF15
			Q16881	TXNRD1
			P29597	TYK2
			P0CG47	UBB
			P63279	UBE2I
			P15692	VEGFA
				5) 108 plasma proteins that regulate lifespan in any animal model
			UniProt ID	Protein
			Q76LX8	ADAMTS13
			Q8IZF2	ADGRF5
			O00253	AGRP
			P31751	AKT2
			Q13510	ASAH1
			O95352	ATG7
			P23560	BDNF
			Q07021	C1QBP
			P22681	CBL
			P35520	CBS
			P13500	CCL2
			P10147	CCL3
			Q08722	CD47
			P08962	CD63
			P49336	CDK8
			Q49AH0	CDNF
			Q9Y3E7	CHMP3
			Q92793	CREBBP
			P10619	CTSA
			P78423	CX3CL1
			Q07325	CXCL9
			Q13838	DDX39B
			Q9NXW2	DNAJB12
			Q12805	EFEMP1
			P01133	EGF
			P00533	EGFR
			P29317	EPHA2
			P01588	EPO
			Q01844	EWSR1
			P13726	F3
			P25445	FAS
			P02751	FN1
			P19883	FST
			O95390	GDF11
			Q99988	GDF15
			P10912	GHR
			P15586	GNS
			Q96SL4	GPX7
			P09211	GSTP1
			Q99075	HBEGF
			P14210	HGF
			Q16270	IGFBP7
			Q9UK53	ING1
			P08476	INHBA
			P09529	INHBB
			Q9BX67	JAM3
			P07942	LAMB1
			P01229	LHB
			Q07954	LRP1
			Q8N2S1	LTBP4
			P51884	LUM
			Q16539	MAPK14
			P21741	MDK
			P03956	MMP1
			P14780	MMP9
			P21757	MSR1
			O15146	MUSK
			P43490	NAMPT
			O94856	NFASC
			P61916	NPC2
			O96013	PAK4
			Q13219	PAPPA
			O14737	PDCD5
			P52209	PGD
			P48736	PIK3CG
			Q9Y237	PIN4
			P00749	PLAU
			P00747	PLG
			O15031	PLXNB2
			Q15063	POSTN
			P50897	PPT1
			P54619	PRKAG1
			P60484	PTEN
			P21246	PTN
			P98179	RBM3
			P07949	RET
			O75116	ROCK2
			Q01973	ROR1
			Q7LG56	RRM2B
			P06702	S100A9
			O75446	SAP30
			Q9UK55	SERPINA10
			P78314	SH3BP2
			P29353	SHC1
			P37840	SNCA
			O95219	SNX4
			Q9Y5X2	SNX8
			P08294	SOD3
			Q9BQB4	SOST
			P09486	SPARC
			O43291	SPINT2
			Q13247	SRSF6
			P42224	STAT1
			P40763	STAT3
			P31948	STIP1
			Q15813	TBCE
			P01137	TGFB1
			Q99727	TIMP4
			Q9NS68	TNFRSF19
			O43557	TNFSF14
			P45379	TNNT2
			Q16881	TXNRD1
			P0CG47	UBB
			Q9Y3C8	UFC1
			P61960	UFM1
			P15692	VEGFA
			O43915	VEGFD
			Q14508	WFDC2
				6) 487 plasma proteins with a q-value < 0.05
			UniProt ID	Protein
			Q9BUJ0	ABHD14A
			P13686	ACP5
			P14621	ACYP2
			Q76LX8	ADAMTS13
			Q9UNA0	ADAMTS5
			Q8IZF2	ADGRF5
			P35318	ADM
			P30520	ADSS2
			Q15109	AGER
			O00253	AGRP
			P02765	AHSG
			P31751	AKT2
			Q13740	ALCAM
			Q15389	ANGPT1
			P23352	ANOS1
			P04083	ANXA1
			P07355	ANXA2
			Q06481	APLP2
			P04114	APOB
			O14791	APOL1
			Q8N6H7	ARFGAP2
			P42331	ARHGAP25
			P52566	ARHGDIB
			Q92888	ARHGEF1
			P56211	ARPP19
			Q6UWY0	ARSK
			Q13510	ASAH1
			Q8N9N2	ASCC1
			P42127	ASIP
			O43681	ASNA1
			Q9BXN1	ASPN
			O95352	ATG7
			P25311	AZGP1
			Q9NY97	B3GNT2
			Q86Y30	BAGE2
			Q16548	BCL2A1
			P23560	BDNF
			P21810	BGN
			P55957	BID
			Q9BWV1	BOC
			P07738	BPGM
			P17213	BPI
			Q9H3H3	C11orf68
			Q07021	C1QBP
			Q6UXQ4	C2orf66
			P01024	C3
			P0C0L4	C4A
			P0C0L5	C4B
			P13671	C6
			Q9NS85	CA10
			P07451	CA3
			P49589	CARS1
			P22681	CBL
			P35520	CBS
			Q76M96	CCDC80
			P51671	CCL11
			Q16627	CCL14
			O15467	CCL16
			Q92583	CCL17
			P55773	CCL23
			Q9NRJ3	CCL28
			P10147	CCL3
			P13501	CCL5
			P80098	CCL7
			P24863	CCNC
			Q86VB7	CD163
			Q08722	CD47
			P08174	CD55
			P13987	CD59
			P08962	CD63
			P49336	CDK8
			Q49AH0	CDNF
			Q4KMG0	CDON
			Q15517	CDSN
			Q9Y6F8	CDY1
			O95319	CELF2
			P0CG37	CFC1
			P01215	CGA
			P0DN86	CGB3
			Q8WYQ3	CHCHD10
			P10645	CHGA
			P05060	CHGB
			P36222	CHI3L1
			Q13231	CHIT1
			Q9Y3E7	CHMP3
			Q9BU40	CHRDL1
			Q7LFX5	CHST15
			O75339	CILP
			Q9H2X3	CLEC4M
			Q9H6B4	CLMP
			Q9BQT9	CLSTN3
			P39059	COL15A1
			P39060	COL18A1
			Q2UY09	COL28A1
			P61201	COPS2
			Q99829	CPNE1
			Q8TEY5	CREB3L4
			Q92793	CREBBP
			P46109	CRKL
			Q9UKG9	CROT
			O75534	CSDE1
			P32927	CSF2RB
			P41240	CSK
			Q7Z408	CSMD2
			P68400	CSNK2A1
			Q16527	CSRP2
			P50461	CSRP3
			P10619	CTSA
			Q9UBX1	CTSF
			P25774	CTSS
			O60911	CTSV
			Q9UBR2	CTSZ
			P09341	CXCL1
			P02778	CXCL10
			O14625	CXCL11
			O43927	CXCL13
			Q9H2A7	CXCL16
			P10145	CXCL8
			Q07325	CXCL9
			P07585	DCN
			Q13561	DCTN2
			Q9H773	DCTPP1
			Q13838	DDX39B
			Q9Y6T7	DGKB
			Q9NR28	DIABLO
			O94907	DKK1
			Q9UBT3	DKK4
			Q9NXW2	DNAJB12
			P25686	DNAJB2
			Q9NVM6	DNAJC17
			Q07507	DPT
			Q14195	DPYSL3
			Q02487	DSC2
			P42892	ECE1
			Q9HAV5	EDA2R
			P52798	EFNA4
			P98172	EFNB1
			P52799	EFNB2
			Q15768	EFNB3
			P01133	EGF
			P00533	EGFR
			Q8N9N8	EIF1AD
			Q14232	EIF2B1
			O75821	EIF3G
			O75822	EIF3J
			P63241	EIF5A
			P41970	ELK3
			Q96A84	EMID1
			P09104	ENO2
			P29317	EPHA2
			P01588	EPO
			P21860	ERBB3
			Q96DZ1	ERLEC1
			Q96AP7	ESAM
			Q9NQ30	ESM1
			Q01844	EWSR1
			P00742	F10
			P00734	F2
			P13726	F3
			P07148	FABP1
			Q96BQ1	FAM3D
			P25445	FAS
			P02671	FGA
			P02675	FGB
			P02679	FGG
			P10767	FGF6
			P21781	FGF7
			P55075	FGF8
			P26885	FKBP2
			Q9Y680	FKBP7
			O43155	FLRT2
			Q9NZU0	FLRT3
			Q92765	FRZB
			P01225	FSHB
			O95633	FSTL3
			Q11128	FUT5
			Q9Y231	FUT9
			Q9H0R8	GABARAPL1
			Q9UBC7	GALP
			P54826	GAS1
			P01275	GCG
			O95390	GDF11
			Q99988	GDF15
			P55040	GEM
			P56159	GFRA1
			Q9UJY5	GGA1
			Q9NZ52	GGA3
			P10912	GHR
			Q04760	GLO1
			Q96EK6	GNPNAT1
			P15586	GNS
			P17174	GOT1
			P35052	GPC1
			Q9Y625	GPC6
			Q14956	GPNMB
			Q96SL4	GPX7
			Q9H772	GREM2
			P09211	GSTP1
			Q96D42	HAVCR1
			Q8TDQ0	HAVCR2
			Q8TDS4	HCAR2
			Q7Z4V5	HDGFL2
			Q00341	HDLBP
			P49773	HINT1
			Q01581	HMGCS1
			P22626	HNRNPA2B1
			Q99729	HNRNPAB
			O14979	HNRNPDL
			P00738	HP
			P15428	HPGD
			Q9Y663	HS3ST3A1
			P21815	IBSP
			P24592	IGFBP6
			Q16270	IGFBP7
			P78552	IL13RA1
			Q13261	IL15RA
			Q8NAC3	IL17RC
			O95998	IL18BP
			P27930	IL1R2
			P18510	IL1RN
			Q969J5	IL22RA2
			P26951	IL3RA
			Q01344	IL5RA
			P05231	IL6
			Q9UK53	ING1
			P08476	INHBA
			P09529	INHBB
			P06756	ITGAV
			P18084	ITGB5
			P19827	ITIH1
			Q6GPH6	ITPRIPL1
			Q9BX67	JAM3
			Q9UJ90	KCNE5
			P35968	KDR
			P21583	KITLG
			P07288	KLK3
			P49862	KLK7
			Q07444	KLRC3
			P05783	KRT18
			P18627	LAG3
			P25391	LAMA1
			P07942	LAMB1
			P11047	LAMC1
			P09382	LGALS1
			P56470	LGALS4
			O00182	LGALS9
			Q99538	LGMN
			P01229	LHB
			P42702	LIFR
			Q8N423	LILRB2
			Q12907	LMAN2
			P36776	LONP1
			Q07954	LRP1
			O00453	LST1
			P01374	LTA
			Q06643	LTB
			Q8N2S1	LTBP4
			P28482	MAPK1
			Q16539	MAPK14
			P27361	MAPK3
			P48740	MASP1
			P56270	MAZ
			P02144	MB
			Q9ULC4	MCTS1
			P21741	MDK
			Q8TC05	MDM1
			Q9BUN1	MENT
			Q08431	MFGE8
			P12872	MLN
			P39900	MMP12
			P14780	MMP9
			Q9H8L6	MMRN2
			O95866	MPIG6B
			P05164	MPO
			Q9NZW5	MPP6
			P25189	MPZ
			P22897	MRC1
			Q1L6U9	MSMP
			P21757	MSR1
			P04733	MT1F
			P49914	MTHFS
			O15146	MUSK
			Q13506	NAB1
			O95544	NADK
			Q9UK23	NAGPA
			P43490	NAMPT
			P41271	NBL1
			Q92692	NECTIN2
			Q7Z3B1	NEGR1
			Q7Z628	NET1
			O94856	NFASC
			P08138	NGFR
			Q96MN2	NLRP4
			P61916	NPC2
			Q9NQX5	NPDC1
			O15130	NPFF
			Q92617	NPIPB3
			P01160	NPPA
			P16860	NPPB
			Q8N729	NPW
			Q14995	NR1D2
			Q9ULB1	NRXN1
			Q9HDB5	NRXN3
			P46459	NSF
			O95631	NTN1
			Q16288	NTRK3
			Q9Y266	NUDC
			Q9BQG2	NUDT12
			Q9BW91	NUDT9
			Q9NRN5	OLFML3
			Q9H361	PABPC3
			Q13310	PABPC4
			P68402	PAFAH1B2
			O96013	PAK4
			Q13219	PAPPA
			O43252	PAPSS1
			Q9NVD7	PARVA
			Q15365	PCBP1
			Q9Y5I4	PCDHAC2
			Q9Y5E7	PCDHB2
			O14737	PDCD5
			O00408	PDE2A
			P04085	PDGFA
			P01127	PDGFB
			Q9GZP0	PDGFD
			Q8IYJ0	PIANP
			P01833	PIGR
			P48736	PIK3CG
			Q9Y237	PIN4
			O00625	PIR
			P14555	PLA2G2A
			P00749	PLAU
			Q03405	PLAUR
			P19174	PLCG1
			P00747	PLG
			O15031	PLXNB2
			P40967	PMEL
			P01189	POMC
			Q15063	POSTN
			Q07869	PPARA
			P02775	PPBP
			P50897	PPT1
			P01298	PPY
			Q13131	PRKAA1
			Q9Y478	PRKAB1
			P54619	PRKAG1
			P17252	PRKCA
			P05771	PRKCB
			Q14558	PRPSAP1
			Q9GZN4	PRSS22
			P25787	PSMA2
			P60484	PTEN
			P41222	PTGDS
			Q9P2B2	PTGFRN
			P12272	PTHLH
			Q13882	PTK6
			P21246	PTN
			P29074	PTPN4
			P35236	PTPN7
			O00391	QSOX1
			P54727	RAD23B
			Q9H6Z4	RANBP3
			P98179	RBM3
			O75452	RDH16
			P46063	RECQL
			Q9BYZ8	REG4
			P07949	RET
			Q9HD89	RETN
			Q9Y3B8	REXO2
			P61586	RHOA
			P84095	RHOG
			Q7Z5B4	RIC3
			Q96DB5	RMDN1
			P07998	RNASE1
			O75116	ROCK2
			Q01973	ROR1
			Q01974	ROR2
			P23921	RRM1
			Q7LG56	RRM2B
			Q9BXY4	RSPO3
			Q2I0M5	RSPO4
			Q96T51	RUFY1
			P31949	S100A11
			P80511	S100A12
			P26447	S100A4
			P06702	S100A9
			O75446	SAP30
			Q96GP6	SCARF2
			O75556	SCGB2A1
			Q9HCN8	SDF2L1
			Q8WVN6	SECTM1
			P14151	SELL
			Q14242	SELPLG
			O15041	SEMA3E
			Q02383	SEMG2
			Q9UK55	SERPINA10
			P05155	SERPING1
			Q8N474	SFRP1
			P78314	SH3BP2
			P29353	SHC1
			Q9HAT2	SIAE
			Q96RL6	SIGLEC11
			Q96PQ1	SIGLEC12
			Q9Y286	SIGLEC7
			Q5JXA9	SIRPB2
			Q9NXA8	SIRT5
			Q15849	SLC14A2
			Q8TBE7	SLC35G2
			Q2Y0W8	SLC4A8
			Q8N695	SLC5A8
			Q9UN76	SLC6A14
			Q15796	SMAD2
			Q13485	SMAD4
			Q8IYB5	SMAP1
			Q9UQE7	SMC3
			Q9H4F8	SMOC1
			P37840	SNCA
			P09012	SNRPA
			O95219	SNX4
			Q9Y5X2	SNX8
			O60504	SORBS3
			Q9BQB4	SOST
			P09486	SPARC
			Q14515	SPARCL1
			Q8TB22	SPATA20
			O43291	SPINT2
			Q9HCB6	SPON1
			Q13247	SRSF6
			Q16629	SRSF7
			Q8WWF3	SSMEM1
			P61278	SST
			P42224	STAT1
			P40763	STAT3
			P52823	STC1
			P31948	STIP1
			Q9NZ72	STMN3
			P55854	SUMO3
			Q4LDE5	SVEP1
			Q9BT88	SYT11
			O14907	TAX1BP3
			Q15813	TBCE
			P24557	TBXAS1
			Q8N6K0	TEX29
			Q03403	TFF2
			P10646	TFPI
			P01137	TGFB1
			Q99727	TIMP4
			P58753	TIRAP
			Q15399	TLR1
			P49755	TMED10
			Q24JP5	TMEM132A
			Q14DG7	TMEM132B
			Q96K49	TMEM87B
			Q8NEW7	TMIE
			P42167	TMPO
			Q9Y6Q6	TNFRSF11A
			O00300	TNFRSF11B
			Q9NS68	TNFRSF19
			P19438	TNFRSF1A
			P20333	TNFRSF1B
			O95150	TNFSF15
			P22105	TNXB
			P20231	TPSB2
			P13693	TPT1
			Q9NP99	TREM1
			Q9GZX9	TWSG1
			Q8NBS9	TXNDC5
			Q16881	TXNRD1
			P29597	TYK2
			P0CG47	UBB
			P0CG48	UBC
			P60604	UBE2G2
			P63279	UBE2I
			Q9Y3C8	UFC1
			P61960	UFM1
			O95185	UNC5C
			Q9UKW4	VAV3
			P15692	VEGFA
			O43915	VEGFD
			Q6UXI7	VIT
			P04004	VTN
			Q14508	WFDC2
			Q8IUB2	WFDC3
			Q9BYP7	WNK3
			P43403	ZAP70
			Q9H4I2	ZHX3
			P17022	ZNF18
				7) All 529 common aging plasma proteins
			UniProt ID	Protein
			P01023	A2M
			Q9BUJ0	ABHD14A
			P13686	ACP5
			P14621	ACYP2
			Q76LX8	ADAMTS13
			Q9UNA0	ADAMTS5
			Q8IZF2	ADGRF5
			P35318	ADM
			P30520	ADSS2
			Q15109	AGER
			O00253	AGRP
			P02765	AHSG
			P31751	AKT2
			P02768	ALB
			Q13740	ALCAM
			Q15389	ANGPT1
			P23352	ANOS1
			P04083	ANXA1
			P07355	ANXA2
			Q06481	APLP2
			P04114	APOB
			O14791	APOL1
			Q8N6H7	ARFGAP2
			P42331	ARHGAP25
			P52566	ARHGDIB
			Q92888	ARHGEF1
			P56211	ARPP19
			Q6UWY0	ARSK
			Q13510	ASAH1
			Q8N9N2	ASCC1
			P42127	ASIP
			O43681	ASNA1
			Q9BXN1	ASPN
			O95352	ATG7
			P25311	AZGP1
			P61769	B2M
			Q9NY97	B3GNT2
			Q86Y30	BAGE2
			Q16548	BCL2A1
			P23560	BDNF
			P21810	BGN
			Q9BWV1	BOC
			P55957	BID
			P07738	BPGM
			P17213	BPI
			Q9H3H3	C11orf68
			Q07021	C1QBP
			Q6UXQ4	C2orf66
			P01024	C3
			P0C0L4	C4A
			P0C0L5	C4B
			P13671	C6
			Q9NS85	CA10
			P07451	CA3
			P49589	CARS1
			P22681	CBL
			P35520	CBS
			Q76M96	CCDC80
			P51671	CCL11
			Q16627	CCL14
			Q16663	CCL15
			O15467	CCL16
			Q92583	CCL17
			P13500	CCL2
			P55773	CCL23
			Q9NRJ3	CCL28
			P10147	CCL3
			P13501	CCL5
			P80098	CCL7
			P24863	CCNC
			Q9Y6F8	CDY1
			Q86VB7	CD163
			Q08722	CD47
			P08174	CD55
			P13987	CD59
			P08962	CD63
			P49336	CDK8
			Q4KMG0	CDON
			Q49AH0	CDNF
			Q15517	CDSN
			O95319	CELF2
			P0CG37	CFC1
			P00746	CFD
			P01215	CGA
			P0DN86	CGB3
			Q8WYQ3	CHCHD10
			P10645	CHGA
			P05060	CHGB
			P36222	CHI3L1
			Q13231	CHIT1
			Q9Y3E7	CHMP3
			Q9BU40	CHRDL1
			Q7LFX5	CHST15
			O75339	CILP
			Q9H2X3	CLEC4M
			Q9H6B4	CLMP
			Q9BQT9	CLSTN3
			Q96KN2	CNDP1
			P39059	COL15A1
			P39060	COL18A1
			Q2UY09	COL28A1
			P61201	COPS2
			Q99829	CPNE1
			Q8TEY5	CREB3L4
			Q92793	CREBBP
			P46109	CRKL
			Q9UKG9	CROT
			O75534	CSDE1
			P09603	CSF1
			P32927	CSF2RB
			P41240	CSK
			Q7Z408	CSMD2
			P68400	CSNK2A1
			Q16527	CSRP2
			P50461	CSRP3
			P01034	CST3
			P10619	CTSA
			Q9UBX1	CTSF
			P25774	CTSS
			O60911	CTSV
			Q9UBR2	CTSZ
			P78423	CX3CL1
			P09341	CXCL1
			P02778	CXCL10
			O14625	CXCL11
			O43927	CXCL13
			Q9H2A7	CXCL16
			P10145	CXCL8
			Q07325	CXCL9
			P07585	DCN
			Q13561	DCTN2
			Q9H773	DCTPP1
			Q13838	DDX39B
			Q9Y6T7	DGKB
			Q9NR28	DIABLO
			O94907	DKK1
			Q9UBP4	DKK3
			Q9UBT3	DKK4
			O00548	DLL1
			Q9NXW2	DNAJB12
			P25686	DNAJB2
			Q9NVM6	DNAJC17
			Q07507	DPT
			Q14195	DPYSL3
			Q02487	DSC2
			P42892	ECE1
			Q9HAV5	EDA2R
			Q12805	EFEMP1
			P52798	EFNA4
			P52803	EFNA5
			P98172	EFNB1
			P52799	EFNB2
			Q15768	EFNB3
			P01133	EGF
			P00533	EGFR
			Q8N9N8	EIF1AD
			Q14232	EIF2B1
			O75821	EIF3G
			O75822	EIF3J
			P63241	EIF5A
			P41970	ELK3
			Q96A84	EMID1
			P09104	ENO2
			P29317	EPHA2
			P29323	EPHB2
			P01588	EPO
			P21860	ERBB3
			Q15303	ERBB4
			Q96DZ1	ERLEC1
			P30040	ERP29
			Q96AP7	ESAM
			Q9NQ30	ESM1
			Q01844	EWSR1
			P00742	F10
			P00734	F2
			P13726	F3
			P07148	FABP1
			Q96BQ1	FAM3D
			P25445	FAS
			P02671	FGA
			P02675	FGB
			P02679	FGG
			P10767	FGF6
			P21781	FGF7
			P55075	FGF8
			P26885	FKBP2
			Q9Y680	FKBP7
			O43155	FLRT2
			Q9NZU0	FLRT3
			P02751	FN1
			Q92765	FRZB
			P01225	FSHB
			P19883	FST
			O95633	FSTL3
			Q11128	FUT5
			Q9Y231	FUT9
			Q9H0R8	GABARAPL1
			Q9UBC7	GALP
			P54826	GAS1
			P01275	GCG
			O95390	GDF11
			Q99988	GDF15
			P55040	GEM
			P56159	GFRA1
			Q9UJY5	GGA1
			Q9NZ52	GGA3
			P10912	GHR
			Q04760	GLO1
			P15586	GNS
			P17174	GOT1
			P35052	GPC1
			Q9Y625	GPC6
			Q14956	GPNMB
			Q96SL4	GPX7
			Q96EK6	GNPNAT1
			Q9H772	GREM2
			P09211	GSTP1
			Q96D42	HAVCR1
			Q8TDQ0	HAVCR2
			Q99075	HBEGF
			Q8TDS4	HCAR2
			Q7Z4V5	HDGFRP2
			Q00341	HDLBP
			P14210	HGF
			P49773	HINT1
			Q01581	HMGCS1
			P22626	HNRNPA2B1
			Q99729	HNRNPAB
			O14979	HNRNPDL
			P00738	HP
			P15428	HPGD
			Q9Y663	HS3ST3A1
			P21815	IBSP
			P18065	IGFBP2
			P24592	IGFBP6
			Q16270	IGFBP7
			P78552	IL13RA1
			Q13261	IL15RA
			Q14005	IL16
			Q96PD4	IL17F
			Q8NAC3	IL17RC
			O95998	IL18BP
			P27930	IL1R2
			P18510	IL1RN
			Q969J5	IL22RA2
			P26951	IL3RA
			Q01344	IL5RA
			P05231	IL6
			Q9UK53	ING1
			P08476	INHBA
			P06756	ITGAV
			P18084	ITGB5
			P19827	ITIH1
			Q6GPH6	ITPRIPL1
			P57087	JAM2
			Q9BX67	JAM3
			Q9UJ90	KCNE5
			P35968	KDR
			P21583	KITLG
			Q9UBX7	KLK11
			P05783	KRT18
			P07288	KLK3
			Q92876	KLK6
			P49862	KLK7
			Q07444	KLRC3
			P18627	LAG3
			P25391	LAMA1
			P07942	LAMB1
			P11047	LAMC1
			Q6UX15	LAYN
			P41159	LEP
			P09382	LGALS1
			P17931	LGALS3
			P56470	LGALS4
			O00182	LGALS9
			Q99538	LGMN
			P01229	LHB
			P42702	LIFR
			Q8N423	LILRB2
			Q12907	LMAN2
			P36776	LONP1
			Q07954	LRP1
			O00453	LST1
			P01374	LTA
			Q06643	LTB
			Q8N2S1	LTBP4
			P51884	LUM
			P28482	MAPK1
			Q16539	MAPK14
			P27361	MAPK3
			P48740	MASP1
			P56270	MAZ
			P02144	MB
			Q9ULC4	MCTS1
			P21741	MDK
			Q8TC05	MDM1
			Q9BUN1	MENT
			Q08431	MFGE8
			P12872	MLN
			P03956	MMP1
			P39900	MMP12
			P14780	MMP9
			Q9H8L6	MMRN2
			O95866	MPIG6B
			P05164	MPO
			Q9NZW5	MPP6
			P25189	MPZ
			P22897	MRC1
			Q1L6U9	MSMP
			P21757	MSR1
			P04733	MT1F
			P49914	MTHFS
			O15146	MUSK
			Q13506	NAB1
			O95544	NADK
			Q9UK23	NAGPA
			P43490	NAMPT
			P41271	NBL1
			Q92692	NECTIN2
			Q7Z3B1	NEGR1
			Q7Z628	NET1
			O94856	NFASC
			P08138	NGFR
			Q96MN2	NLRP4
			P61916	NPC2
			Q9NQX5	NPDC1
			O15130	NPFF
			Q92617	NPIPB3
			P01160	NPPA
			P16860	NPPB
			Q8N729	NPW
			Q14995	NR1D2
			Q9ULB1	NRXN1
			Q9HDB5	NRXN3
			P46459	NSF
			O95631	NTN1
			Q16288	NTRK3
			Q9Y266	NUDC
			Q9BQG2	NUDT12
			Q9BW91	NUDT9
			Q9NRN5	OLFML3
			Q9H361	PABPC3
			Q13310	PABPC4
			P68402	PAFAH1B2
			O96013	PAK4
			Q13219	PAPPA
			O43252	PAPSS1
			Q9NVD7	PARVA
			Q15365	PCBP1
			Q9Y5I4	PCDHAC2
			Q9Y5E7	PCDHB2
			O14737	PDCD5
			O00408	PDE2A
			P04085	PDGFA
			P01127	PDGFB
			Q9GZP0	PDGFD
			P16284	PECAM1
			P52209	PGD
			Q8IYJ0	PIANP
			P01833	PIGR
			P48736	PIK3CG
			Q9Y237	PIN4
			O00625	PIR
			P14555	PLA2G2A
			P00750	PLAT
			P00749	PLAU
			Q03405	PLAUR
			P19174	PLCG1
			P00747	PLG
			O15031	PLXNB2
			P40967	PMEL
			P01189	POMC
			Q15063	POSTN
			Q07869	PPARA
			P02775	PPBP
			P50897	PPT1
			P01298	PPY
			P54619	PRKAG1
			P17252	PRKCA
			P05771	PRKCB
			Q14558	PRPSAP1
			Q9GZN4	PRSS22
			Q9BQR3	PRSS27
			P25787	PSMA2
			P60484	PTEN
			P41222	PTGDS
			Q9P2B2	PTGFRN
			P12272	PTHLH
			Q13882	PTK6
			P21246	PTN
			P29074	PTPN4
			P35236	PTPN7
			O00391	QSOX1
			P54727	RAD23B
			Q9H6Z4	RANBP3
			P98179	RBM3
			O75452	RDH16
			P46063	RECQL
			Q9BYZ8	REG4
			Q969Z4	RELT
			P07949	RET
			Q9HD89	RETN
			Q9Y3B8	REXO2
			P61586	RHOA
			P84095	RHOG
			Q7Z5B4	RIC3
			Q96DB5	RMDN1
			P07998	RNASE1
			O75116	ROCK2
			Q01973	ROR1
			Q01974	ROR2
			P23921	RRM1
			Q7LG56	RRM2B
			Q9BXY4	RSPO3
			Q2I0M5	RSPO4
			Q96T51	RUFY1
			P80511	S100A12
			P26447	S100A4
			P06702	S100A9
			P31949	S100A11
			O75446	SAP30
			Q96GP6	SCARF2
			O75556	SCGB2A1
			Q9HCN8	SDF2L1
			Q8WVN6	SECTM1
			P14151	SELL
			Q14242	SELPLG
			O15041	SEMA3E
			Q02383	SEMG2
			Q9UK55	SERPINA10
			P01011	SERPINA3
			P05155	SERPING1
			Q8N474	SFRP1
			P78314	SH3BP2
			P29353	SHC1
			Q9HAT2	SIAE
			Q96RL6	SIGLEC11
			Q96PQ1	SIGLEC12
			Q9Y286	SIGLEC7
			Q5JXA9	SIRPB2
			Q9NXA8	SIRT5
			Q15849	SLC14A2
			Q8TBE7	SLC35G2
			Q2Y0W8	SLC4A8
			Q8N695	SLC5A8
			Q9UN76	SLC6A14
			Q15796	SMAD2
			Q13485	SMAD4
			Q8IYB5	SMAP1
			Q9UQE7	SMC3
			Q9H4F8	SMOC1
			P37840	SNCA
			P09012	SNRPA
			O95219	SNX4
			Q9Y5X2	SNX8
			P08294	SOD3
			O60504	SORBS3
			Q9BQB4	SOST
			P09486	SPARC
			Q14515	SPARCL1
			Q8TB22	SPATA20
			O43291	SPINT2
			Q9HCB6	SPON1
			P12931	SRC
			Q13247	SRSF6
			Q16629	SRSF7
			Q8WWF3	SSMEM1
			P61278	SST
			P42224	STAT1
			P40763	STAT3
			P52823	STC1
			P31948	STIP1
			Q9NZ72	STMN3
			P55854	SUMO3
			Q4LDE5	SVEP1
			Q9BT88	SYT11
			O14907	TAX1BP3
			Q15813	TBCE
			P24557	TBXAS1
			Q8N6K0	TEX29
			Q03403	TFF2
			P10646	TFPI
			P01137	TGFB1
			P35443	THBS4
			P01033	TIMP1
			P16035	TIMP2
			Q99727	TIMP4
			P58753	TIRAP
			Q15399	TLR1
			P49755	TMED10
			Q24JP5	TMEM132A
			Q14DG7	TMEM132B
			Q96K49	TMEM87B
			Q8NEW7	TMIE
			P42167	TMPO
			Q9Y6Q6	TNFRSF11A
			O00300	TNFRSF11B
			Q9NS68	TNFRSF19
			P19438	TNFRSF1A
			P20333	TNFRSF1B
			O43557	TNFSF14
			O95150	TNFSF15
			P45379	TNNT2
			P22105	TNXB
			P20231	TPSB2
			P13693	TPT1
			Q9NP99	TREM1
			Q9GZX9	TWSG1
			Q8NBS9	TXNDC5
			Q16881	TXNRD1
			P29597	TYK2
			P0CG47	UBB
			P0CG48	UBC
			P60604	UBE2G2
			P63279	UBE2I
			Q9Y3C8	UFC1
			P61960	UFM1
			O95185	UNC5C
			Q9UKW4	VAV3
			P15692	VEGFA
			O43915	VEGFD
			Q6UXI7	VIT
			P04004	VTN
			Q14508	WFDC2
			Q8IUB2	WFDC3
			Q9BYP7	WNK3
			P43403	ZAP70
			Q9H4I2	ZHX3
			P17022	ZNF18

## Sheet: Table S5
	Supplementary Table 5. Five proposed proteomic aging clocks based on the top weighted set cover enrichment result (for all 529 common aging plasma proteins) in different databases.
					1) 6 plasma proteins part of the top Reactome result (peptide hormone biosynthesis)
				UniProt ID	Protein
				P01215	CGA
				P0DN86	CGB3
				P01225	FSHB
				P08476	INHBA
				P01229	LHB
				P01189	POMC
					2) 9 plasma proteins part of the top Panther result (plasminogen activating cascade)
				UniProt ID	Protein
				P02671	FGA
				P02675	FGB
				P02679	FGG
				P03956	MMP1
				P14780	MMP9
				P00750	PLAT
				P00749	PLAU
				Q03405	PLAUR
				P00747	PLG
					3) 22 plasma proteins part of the top KEGG result (complement and coagulation cascades)
				UniProt ID	Protein
				P01023	A2M
				P01024	C3
				P0C0L4	C4A
				P0C0L5	C4B
				P13671	C6
				P08174	CD55
				P13987	CD59
				P00746	CFD
				P00742	F10
				P00734	F2
				P13726	F3
				P02671	FGA
				P02675	FGB
				P02679	FGG
				P48740	MASP1
				P00750	PLAT
				P00749	PLAU
				Q03405	PLAUR
				P00747	PLG
				P05155	SERPING1
				P10646	TFPI
				P04004	VTN
					4) 27 plasma proteins part of the top WikiPathways result (human complement system)
				UniProt ID	Protein
				P35318	ADM
				P02768	ALB
				Q07021	C1QBP
				P01024	C3
				P0C0L4	C4A
				P13671	C6
				P08174	CD55
				P13987	CD59
				P00746	CFD
				Q9H2X3	CLEC4M
				P07585	DCN
				P00742	F10
				P02671	FGA
				P02675	FGB
				P02679	FGG
				P26885	FKBP2
				P21815	IBSP
				P07942	LAMB1
				P11047	LAMC1
				P48740	MASP1
				Q03405	PLAUR
				P00747	PLG
				P17252	PRKCA
				P14151	SELL
				Q14242	SELPLG
				P05155	SERPING1
				P04004	VTN
					5) 72 plasma proteins part of the top gene ontology biological process result (leukocyte migration)
				UniProt ID	Protein
				Q15389	ANGPT1
				P04083	ANXA1
				P04114	APOB
				Q07021	C1QBP
				P51671	CCL11
				Q16627	CCL14
				Q16663	CCL15
				O15467	CCL16
				Q92583	CCL17
				P13500	CCL2
				P55773	CCL23
				Q9NRJ3	CCL28
				P10147	CCL3
				P13501	CCL5
				P80098	CCL7
				Q08722	CD47
				P10645	CHGA
				P46109	CRKL
				P09603	CSF1
				P78423	CX3CL1
				P09341	CXCL1
				P02778	CXCL10
				O14625	CXCL11
				O43927	CXCL13
				Q9H2A7	CXCL16
				P10145	CXCL8
				Q07325	CXCL9
				Q96AP7	ESAM
				P02751	FN1
				P35052	GPC1
				Q14005	IL16
				Q8NAC3	IL17RC
				P18510	IL1RN
				P05231	IL6
				P06756	ITGAV
				P57087	JAM2
				Q9BX67	JAM3
				P21583	KITLG
				P41159	LEP
				P17931	LGALS3
				O00182	LGALS9
				Q99538	LGMN
				Q16539	MAPK14
				P27361	MAPK3
				P41271	NBL1
				P03956	MMP1
				P14780	MMP9
				P01127	PDGFB
				Q9GZP0	PDGFD
				P16284	PECAM1
				P48736	PIK3CG
				P19174	PLCG1
				P02775	PPBP
				P07949	RET
				P61586	RHOA
				Q01974	ROR2
				P80511	S100A12
				P06702	S100A9
				P14151	SELL
				Q14242	SELPLG
				P29353	SHC1
				P12931	SRC
				P01137	TGFB1
				P35443	THBS4
				P58753	TIRAP
				Q9Y6Q6	TNFRSF11A
				O43557	TNFSF14
				Q9NP99	TREM1
				Q9UKW4	VAV3
				P15692	VEGFA
				O43915	VEGFD
				P43403	ZAP70

## Sheet: Table S6
	Supplementary Table 6. Statistics and results summary for 13 different proteomic aging clocks visually presented in Figure 3. The cell highlighted in red has too many characters to fit into a single cell in Excel.
	List	UniprotID.in.List	nProteinsInList	n.Proteins.Measured	n.SOMAmers	n.SOMAmers.RidgeRegression	SOMAmers.RidgeRegression	Pearson.Learning.RidgeRegression	Pearson.Test.RidgeRegression	Deltaage.Learning.RidgeRegression	deltaage.Test.RidgeRegression	n.SOMAmers.LASSO	SOMAmers.LASSO	Pearson.Learning.LASSO	Pearson.Test.LASSO	Deltaage.Learning.LASSO	Deltaage.Test.LASSO
	All	| A0PJX4 | A1A4F0 | A1KZ92 | A1L170 | A1L188 | A2RU67 | A4D1T9 | A5PKW4 | A5YKK6 | A6H8Y1 | A6NC05 | A6NDA9 | A6NDV4 | A6NFE2 | A6NGN9 | A6NGZ8 | A6NH11 | A6NHS7 | A6NI73 | A6NKW6 | A6NM11 | A6NNA5 | A8K4G0 | A8MVW5 | A8MWY0 | A8TX70 | B0FP48 | B1AKI9 | B2RUY7 | B6SEH8 | J3QR46 | O00175 | O00182 | O00189 | O00194 | O00198 | O00206 | O00206,Q9Y6Y9 | O00212 | O00213 | O00214 | O00220 | O00231 | O00…	2978	2978	3283	3283	ADGRF1.11243.90.3 | TNS2.11667.29.3 | MOB1A.12426.19.3 | IST1.12434.25.3 | CHP1.12458.79.3 | HPGDS.12549.33.3 | GPCPD1.12786.61.3 | NoneX.13230.174.3 | NoneX.13231.90.3 | FAM213A.13423.94.3 | EMC4.13516.46.3 | IL36B.14149.9.3 | NCMAP.14614.41.3 | GDF11.MSTN.2765.4.3 | BSG.3585.54.6 | DKK3.3607.71.6 | BMPER.3654.27.5 | ADGRG5.4551.72.3 | ADGRF5.6409.57.3 | CFAP45.6553.68.3 | PQLC2L.7939.1.3 | UQCC…	0.958683	0.935158	3.54629	4.25851	491	IL36B.14149.9.3 | DKK3.3607.71.6 | BMPER.3654.27.5 | KCNE5.8908.14.3 | DUSP4.10035.6.3 | JUN.10356.21.3 | KCNE2.10427.2.3 | KIR2DS2.10428.1.3 | APOM.10445.20.3 | INSL5.10462.14.3 | LRRN3.10471.25.3 | MCFD2.10476.23.3 | PTGDS.10514.5.3 | MXRA8.10521.10.3 | MGAT1.10571.14.3 | APMAP.10605.22.3 | HTN1.10608.9.3 | APLP2.10627.87.3 | TOR1AIP2.10640.9.3 | SLC35B3.10660.33.3 | DYNAP.10692.48.3 | IGSF11.1…	0.978783	0.955103	1.84097	2.44203
	All2plusProteins	P01023|Q9BUJ0|P13686|P14621|Q76LX8|Q9UNA0|Q8IZF2|P35318|P30520|Q15109|O00253|P02765|P31751|P02768|Q13740|Q15389|P23352|P04083|P07355|Q06481|P04114|O14791|Q8N6H7|P42331|P52566|Q92888|P56211|Q6UWY0|Q13510|Q8N9N2|P42127|O43681|Q9BXN1|O95352|P25311|P61769|Q9NY97|Q86Y30|Q16548|P23560|P21810|Q9BWV1|P55957|P07738|P17213|Q9H3H3|Q07021|Q6UXQ4|P01024|P0C0L4|P0C0L5|P13671|Q9NS85|P07451|P49589|P22681|P35520|…	529	493	593	593	DKK3.3607.71.6 | ADGRF5.6409.57.3 | KCNE5.8756.41.3 | KCNE5.8908.14.3 | ZHX3.10036.201.3 | SIGLEC12.10037.98.3 | EIF2B1.10080.9.3 | CBS.10086.39.3 | ENO2.10339.48.3 | STAT3.10346.5.3 | SMAD2.10364.6.3 | STAT1.10370.21.3 | MT1F.10416.79.3 | NPDC1.10424.31.3 | CLMP.10440.26.3 | PABPC3.10447.18.3 | CSF2RB.10512.13.3 | PTGDS.10514.5.3 | TEX29.10557.6.3 | MPZ.10615.18.3 | APLP2.10627.87.3 | ASCC1.1064…	0.963591	0.940053	2.39969	2.84758	273	DKK3.3607.71.6 | KCNE5.8756.41.3 | KCNE5.8908.14.3 | ZHX3.10036.201.3 | SIGLEC12.10037.98.3 | EIF2B1.10080.9.3 | CBS.10086.39.3 | ENO2.10339.48.3 | SMAD2.10364.6.3 | NPDC1.10424.31.3 | PABPC3.10447.18.3 | CSF2RB.10512.13.3 | PTGDS.10514.5.3 | TEX29.10557.6.3 | MPZ.10615.18.3 | APLP2.10627.87.3 | LRP1.10699.52.3 | PCDHB2.10748.216.3 | HNRNPDL.10852.114.3 | SPATA20.11117.2.3 | CSF2RB.11137.43.3 | T…	0.962334	0.942106	2.46068	2.90159
	AllSignificantProteins	Q9BUJ0|P13686|P14621|Q76LX8|Q9UNA0|Q8IZF2|P35318|P30520|Q15109|O00253|P02765|P31751|Q13740|Q15389|P23352|P04083|P07355|Q06481|P04114|O14791|Q8N6H7|P42331|P52566|Q92888|P56211|Q6UWY0|Q13510|Q8N9N2|P42127|O43681|Q9BXN1|O95352|P25311|Q9NY97|Q86Y30|Q16548|P23560|P21810|P55957|Q9BWV1|P07738|P17213|Q9H3H3|Q07021|Q6UXQ4|P01024|P0C0L4|P0C0L5|P13671|Q9NS85|P07451|P49589|P22681|P35520|Q76M96|P51671|Q16627|…	487	469	561	561	ADGRF5.6409.57.3 | KCNE5.8756.41.3 | KCNE5.8908.14.3 | ZHX3.10036.201.3 | SIGLEC12.10037.98.3 | EIF2B1.10080.9.3 | CBS.10086.39.3 | ENO2.10339.48.3 | STAT3.10346.5.3 | SMAD2.10364.6.3 | STAT1.10370.21.3 | MT1F.10416.79.3 | NPDC1.10424.31.3 | CLMP.10440.26.3 | PABPC3.10447.18.3 | CSF2RB.10512.13.3 | PTGDS.10514.5.3 | TEX29.10557.6.3 | MPZ.10615.18.3 | APLP2.10627.87.3 | ASCC1.10647.18.3 | LRP1.106…	0.962645	0.939911	2.41639	2.93185	257	KCNE5.8756.41.3 | KCNE5.8908.14.3 | SIGLEC12.10037.98.3 | EIF2B1.10080.9.3 | CBS.10086.39.3 | ENO2.10339.48.3 | NPDC1.10424.31.3 | PABPC3.10447.18.3 | CSF2RB.10512.13.3 | PTGDS.10514.5.3 | TEX29.10557.6.3 | MPZ.10615.18.3 | APLP2.10627.87.3 | LRP1.10699.52.3 | COL28A1.10702.1.3 | PCDHB2.10748.216.3 | HNRNPDL.10852.114.3 | SPATA20.11117.2.3 | CSF2RB.11137.43.3 | SVEP1.11178.21.3 | MSR1.11207.3.3 |…	0.960815	0.942211	2.50363	2.96427
	LifespanRegulator_any_model	Q76LX8|Q8IZF2|O00253|P31751|Q13510|O95352|P23560|Q07021|P22681|P35520|P13500|P10147|Q08722|P08962|P49336|Q49AH0|Q9Y3E7|Q92793|P10619|P78423|Q07325|Q13838|Q9NXW2|Q12805|P01133|P00533|P29317|P01588|Q01844|P13726|P25445|P02751|P19883|O95390|Q99988|P10912|P15586|Q96SL4|P09211|Q99075|P14210|Q16270|Q9UK53|P08476|P09529|Q9BX67|P07942|P01229|Q07954|Q8N2S1|P51884|Q16539|P21741|P03956|P14780|P21757|O15146|…	108	98	123	123	ADGRF5.6409.57.3 | CBS.10086.39.3 | STAT3.10346.5.3 | STAT1.10370.21.3 | LRP1.10699.52.3 | MSR1.11207.3.3 | TBCE.11211.7.3 | WFDC2.11388.75.3 | MUSK.11547.84.3 | SRSF6.11573.3.3 | CXCL9.11593.21.3 | CBL.12016.60.3 | GDF11.12060.28.3 | STAT1.12351.25.3 | VPS24.12508.9.3 | PDCD5.12517.52.3 | ATG7.12627.97.3 | PIN4.12718.43.3 | RBM3.12747.89.3 | SAP30.12888.18.3 | EWSR1.12988.49.3 | FIGF.13098.93.3 …	0.901532	0.878831	3.97622	4.41924	100	CBS.10086.39.3 | LRP1.10699.52.3 | MSR1.11207.3.3 | TBCE.11211.7.3 | WFDC2.11388.75.3 | MUSK.11547.84.3 | SRSF6.11573.3.3 | CXCL9.11593.21.3 | CBL.12016.60.3 | GDF11.12060.28.3 | STAT1.12351.25.3 | VPS24.12508.9.3 | PDCD5.12517.52.3 | ATG7.12627.97.3 | PIN4.12718.43.3 | RBM3.12747.89.3 | SAP30.12888.18.3 | EWSR1.12988.49.3 | FIGF.13098.93.3 | SOST.13101.60.3 | SERPINA10.13119.26.3 | LTBP4.13133.7…	0.901994	0.878818	3.92549	4.38033
	HAGRentry	P01023|Q15109|P31751|P04114|O95352|P61769|P23560|P01024|P0C0L4|P49589|P22681|P35520|P13501|Q86VB7|P49336|Q13231|Q9Y3E7|Q96KN2|P39059|Q92793|P68400|P25774|P78423|P09341|P10145|Q07325|Q13838|Q9NR28|Q12805|P01133|P00533|Q15303|Q01844|P00734|P25445|P02675|P02751|O95390|Q99988|P10912|P15586|Q9Y625|Q14956|P09211|P00738|P18065|P24592|P18510|P05231|Q9UK53|P41159|P17931|P36776|P01374|P28482|Q16539|P27361|…	103	90	119	119	CBS.10086.39.3 | STAT3.10346.5.3 | MT1F.10416.79.3 | SVEP1.11109.56.3 | SVEP1.11178.21.3 | RECQL.11431.235.3 | CXCL9.11593.21.3 | CBL.12016.60.3 | GDF11.12060.28.3 | VPS24.12508.9.3 | RAD23B.12522.6.3 | PABPC4.12603.87.3 | ATG7.12627.97.3 | SAP30.12888.18.3 | PPARA.12954.71.3 | EWSR1.12988.49.3 | SMOC1.13118.5.3 | GSTP1.13576.15.3 | CREBBP.13614.6.3 | NADK.13624.17.3 | PAK4.13719.19.3 | TXNRD1.13…	0.855036	0.814936	4.91632	5.33693	108	CBS.10086.39.3 | STAT3.10346.5.3 | MT1F.10416.79.3 | SVEP1.11109.56.3 | SVEP1.11178.21.3 | RECQL.11431.235.3 | CXCL9.11593.21.3 | CBL.12016.60.3 | GDF11.12060.28.3 | VPS24.12508.9.3 | RAD23B.12522.6.3 | PABPC4.12603.87.3 | SAP30.12888.18.3 | PPARA.12954.71.3 | SMOC1.13118.5.3 | CREBBP.13614.6.3 | NADK.13624.17.3 | PAK4.13719.19.3 | TXNRD1.13967.14.3 | VEGFA.14032.2.3 | TNFSF15.14057.68.3 | IGFBP6…	0.856792	0.815068	4.94994	5.29153
	TopGOBP	Q15389|P04083|P04114|Q07021|P51671|Q16627|Q16663|O15467|Q92583|P13500|P55773|Q9NRJ3|P10147|P13501|P80098|Q08722|P10645|P46109|P09603|P78423|P09341|P02778|O14625|O43927|Q9H2A7|P10145|Q07325|Q96AP7|P02751|P35052|Q14005|Q8NAC3|P18510|P05231|P06756|P57087|Q9BX67|P21583|P41159|P17931|O00182|Q99538|Q16539|P27361|P41271|P03956|P14780|P01127|Q9GZP0|P16284|P48736|P19174|P02775|P07949|P61586|Q01974|P80511|…	72	66	79	79	SELPLG.11266.8.3 | CXCL9.11593.21.3 | FIGF.13098.93.3 | VEGFA.14032.2.3 | CCL15.14109.15.3 | FIGF.14705.1.3 | TGFB1.2333.72.1 | CXCL16.2436.49.4 | IL6.2573.20.15 | LEP.2575.5.5 | MMP9.2579.17.5 | VEGFA.2597.8.3 | IL16.2774.10.3 | PPBP.2790.54.2 | APOB.2797.56.2 | ANGPT1.2811.27.1 | CX3CL1.2827.23.2 | MAPK3.2855.49.2 | CCL28.2890.59.2 | CCL14.2900.53.3 | CCL23.2913.1.2 | NBL1.2944.66.2 | ESAM.2981…	0.765713	0.729341	6.36498	6.807	65	SELPLG.11266.8.3 | CXCL9.11593.21.3 | FIGF.13098.93.3 | FIGF.14705.1.3 | TGFB1.2333.72.1 | CXCL16.2436.49.4 | IL6.2573.20.15 | LEP.2575.5.5 | MMP9.2579.17.5 | VEGFA.2597.8.3 | IL16.2774.10.3 | PPBP.2790.54.2 | APOB.2797.56.2 | ANGPT1.2811.27.1 | CX3CL1.2827.23.2 | MAPK3.2855.49.2 | CCL28.2890.59.2 | CCL14.2900.53.3 | CCL23.2913.1.2 | NBL1.2944.66.2 | CXCL1.2985.35.1 | JAM2.2997.8.1 | JAM3.2998.53…	0.765077	0.729914	6.36343	6.92507
	LifespanRegulator_normal	P31751|Q13510|O95352|Q07021|P22681|P35520|P08962|P49336|Q49AH0|Q9Y3E7|Q92793|P10619|Q13838|Q12805|P01133|P00533|P01588|Q01844|P25445|P02751|O95390|Q99988|P10912|P15586|Q96SL4|P09211|Q99075|Q16270|Q8N2S1|Q16539|P21741|P03956|P43490|P61916|Q13219|O14737|P00749|P00747|P50897|P54619|P60484|P21246|P07949|Q7LG56|O75446|P78314|P29353|P37840|O95219|P08294|P09486|O43291|Q13247|P40763|P31948|Q15813|P01137|…	64	59	75	75	CBS.10086.39.3 | STAT3.10346.5.3 | TBCE.11211.7.3 | WFDC2.11388.75.3 | SRSF6.11573.3.3 | CBL.12016.60.3 | GDF11.12060.28.3 | VPS24.12508.9.3 | PDCD5.12517.52.3 | ATG7.12627.97.3 | SAP30.12888.18.3 | EWSR1.12988.49.3 | FIGF.13098.93.3 | LTBP4.13133.73.3 | GSTP1.13576.15.3 | CREBBP.13614.6.3 | TXNRD1.13967.14.3 | HBEGF.14094.29.3 | SPARC.14110.200.3 | GDF11.14495.161.3 | GDF11.14582.57.3 | GDF11.14…	0.8132	0.779028	5.76267	6.24282	69	CBS.10086.39.3 | STAT3.10346.5.3 | TBCE.11211.7.3 | WFDC2.11388.75.3 | SRSF6.11573.3.3 | CBL.12016.60.3 | GDF11.12060.28.3 | VPS24.12508.9.3 | PDCD5.12517.52.3 | ATG7.12627.97.3 | SAP30.12888.18.3 | LTBP4.13133.73.3 | GSTP1.13576.15.3 | CREBBP.13614.6.3 | TXNRD1.13967.14.3 | HBEGF.14094.29.3 | SPARC.14110.200.3 | GDF11.14495.161.3 | GDF11.14582.57.3 | GDF11.14587.16.3 | AKT2.14685.17.3 | FIGF.147…	0.814812	0.780907	5.73207	6.25078
	VertebrateLifespan_normal	P31751|Q13510|Q07021|P10619|Q12805|P01588|P25445|P02751|O95390|Q99988|P10912|P15586|Q99075|Q8N2S1|Q16539|P43490|P61916|Q13219|O14737|P00749|P00747|P50897|P60484|P07949|Q7LG56|P78314|P29353|P08294|O43291|P40763|Q15813|P01137|P45379|O43915|Q14508	35	33	44	44	STAT3.10346.5.3 | TBCE.11211.7.3 | WFDC2.11388.75.3 | GDF11.12060.28.3 | PDCD5.12517.52.3 | FIGF.13098.93.3 | LTBP4.13133.73.3 | HBEGF.14094.29.3 | GDF11.14495.161.3 | GDF11.14582.57.3 | GDF11.14587.16.3 | AKT2.14685.17.3 | FIGF.14705.1.3 | TGFB1.2333.72.1 | SPINT2.2843.13.2 | GHR.2948.58.2 | CTSA.3179.51.2 | RET.3220.40.2 | FN1.3435.53.2 | GNS.3616.3.5 | PLG.3710.49.2 | PTEN.3831.21.1 | HBEGF.41…	0.776049	0.746092	6.48547	6.65805	34	STAT3.10346.5.3 | TBCE.11211.7.3 | WFDC2.11388.75.3 | GDF11.12060.28.3 | FIGF.13098.93.3 | LTBP4.13133.73.3 | HBEGF.14094.29.3 | GDF11.14582.57.3 | GDF11.14587.16.3 | AKT2.14685.17.3 | FIGF.14705.1.3 | TGFB1.2333.72.1 | GHR.2948.58.2 | CTSA.3179.51.2 | RET.3220.40.2 | FN1.3435.53.2 | GNS.3616.3.5 | PLG.3710.49.2 | PTEN.3831.21.1 | HBEGF.4134.4.2 | PAPPA.4148.49.2 | PLG.4150.75.2 | GDF15.4374.45.2…	0.776105	0.746222	6.47354	6.55435
	TopWikipathway	P35318|P02768|Q07021|P01024|P0C0L4|P13671|P08174|P13987|P00746|Q9H2X3|P07585|P00742|P02671|P02675|P02679|P26885|P21815|P07942|P11047|P48740|Q03405|P00747|P17252|P14151|Q14242|P05155|P04004	27	19	23	23	SELPLG.11266.8.3 | CD59.11514.196.3 | VTN.13125.45.3 | IBSP.14023.84.3 | ADM.14115.34.3 | PRKCA.2644.11.2 | PLAUR.2652.15.1 | DCN.2666.53.2 | C3.2755.8.2 | CLEC4M.3030.3.2 | F10.3077.66.2 | IBSP.3415.61.2 | MASP1.3605.77.4 | PLG.3710.49.2 | C6.4127.75.1 | PLG.4150.75.2 | SERPING1.4479.14.2 | SELL.4831.4.2 | F10.4878.3.1 | C1QBP.4967.1.1 | CD55.5069.9.3 | VTN.8280.238.3 | FKBP2.9339.204.3	0.650502	0.631476	7.84042	8.08625	23	SELPLG.11266.8.3 | CD59.11514.196.3 | VTN.13125.45.3 | IBSP.14023.84.3 | ADM.14115.34.3 | PRKCA.2644.11.2 | PLAUR.2652.15.1 | DCN.2666.53.2 | C3.2755.8.2 | CLEC4M.3030.3.2 | F10.3077.66.2 | IBSP.3415.61.2 | MASP1.3605.77.4 | PLG.3710.49.2 | C6.4127.75.1 | PLG.4150.75.2 | SERPING1.4479.14.2 | SELL.4831.4.2 | F10.4878.3.1 | C1QBP.4967.1.1 | CD55.5069.9.3 | VTN.8280.238.3 | FKBP2.9339.204.3	0.651295	0.63285	7.60975	7.77498
	TopKEGG	P01023|P01024|P0C0L4|P0C0L5|P13671|P08174|P13987|P00746|P00742|P00734|P13726|P02671|P02675|P02679|P48740|P00750|P00749|Q03405|P00747|P05155|P10646|P04004	22	14	17	17	CD59.11514.196.3 | VTN.13125.45.3 | PLAUR.2652.15.1 | C3.2755.8.2 | F10.3077.66.2 | TFPI.3336.50.1 | MASP1.3605.77.4 | PLG.3710.49.2 | C6.4127.75.1 | PLG.4150.75.2 | PLAU.4158.54.2 | SERPING1.4479.14.2 | F10.4878.3.1 | F3.4931.59.1 | CD55.5069.9.3 | F2.5316.54.3 | VTN.8280.238.3	0.543362	0.492541	8.99253	9.2857	16	CD59.11514.196.3 | VTN.13125.45.3 | PLAUR.2652.15.1 | C3.2755.8.2 | F10.3077.66.2 | TFPI.3336.50.1 | MASP1.3605.77.4 | PLG.3710.49.2 | C6.4127.75.1 | PLG.4150.75.2 | PLAU.4158.54.2 | SERPING1.4479.14.2 | F10.4878.3.1 | F3.4931.59.1 | F2.5316.54.3 | VTN.8280.238.3	0.543425	0.493013	9.03436	9.28041
	VertebrateLifeExtension_normal	O95390|P31751|Q99988|P10912|P43490|Q13219|P00749|P60484|P29353	9	9	13	13	GDF11.12060.28.3 | GDF11.14495.161.3 | GDF11.14582.57.3 | GDF11.14587.16.3 | AKT2.14685.17.3 | GHR.2948.58.2 | PTEN.3831.21.1 | PAPPA.4148.49.2 | PLAU.4158.54.2 | GDF15.4374.45.2 | NAMPT.5011.11.1 | SHC1.5272.55.2 | AKT2.5360.9.2	0.648309	0.591235	7.98924	8.32203	11	GDF11.12060.28.3 | GDF11.14495.161.3 | GDF11.14582.57.3 | GDF11.14587.16.3 | AKT2.14685.17.3 | GHR.2948.58.2 | PTEN.3831.21.1 | PLAU.4158.54.2 | GDF15.4374.45.2 | NAMPT.5011.11.1 | AKT2.5360.9.2	0.647572	0.589598	7.86712	8.14497
	TopReactome	P01215|P0DN86|P01225|P08476|P01229|P01189	6	4	6	6	CGA.14056.4.3 | POMC.2558.51.3 | INHBA.2748.3.2 | POMC.4890.10.1 | LHB.8376.25.4 | POMC.9204.33.3	0.276525	0.265796	11.1337	11.1525	3	INHBA.2748.3.2 | LHB.8376.25.4 | POMC.9204.33.3	0.274493	0.260867	11.1762	11.1152
	TopPanther	P02671|P02675|P02679|P03956|P14780|P00750|P00749|Q03405|P00747	9	4	5	5	MMP9.2579.17.5 | PLAUR.2652.15.1 | PLG.3710.49.2 | PLG.4150.75.2 | PLAU.4158.54.2	0.152391	0.151453	11.8747	11.9252	5	MMP9.2579.17.5 | PLAUR.2652.15.1 | PLG.3710.49.2 | PLG.4150.75.2 | PLAU.4158.54.2	0.152491	0.150783	11.8252	11.859

## Sheet: Table S7
	Supplementary Table 7. SOMAmer, UniProt ID, gene name, and protein name information for each member of our most predictive proteomic aging clock comprised of 491 inputs. Whether or not each entry contains one of the 529 common aging plasma proteins listed in Supplementary Table 1 is also indicated.
	SOMAmer	UniProt ID	Common Aging Protein	Gene Name	Protein Name
	ACAN.3280.49.2	P16112	No	ACAN	Aggrecan core protein
	ACBD7.13563.259.3	Q8N6N7	No	ACBD7	Acyl-CoA-binding domain-containing protein 7
	ADAMTS4.2809.25.2	O75173	No	ADAMTS4	A disintegrin and metalloproteinase with thrombospondin motifs 4
	ADAMTS5.3168.8.2	Q9UNA0	Yes	ADAMTS5	A disintegrin and metalloproteinase with thrombospondin motifs 5
	AFP.5792.8.2	P02771	No	AFP	Alpha-fetoprotein
	AGER.4125.52.2	Q15109	Yes	AGER	Advanced glycosylation end product-specific receptor
	AGRP.2813.11.2	O00253	Yes	AGRP	Agouti-related protein
	AHSG.3581.53.3	P02765	Yes	AHSG	Alpha-2-HS-glycoprotein
	AKR1C1.12618.50.3	Q04828	No	AKR1C1	Aldo-keto reductase family 1 member C1
	ANAPC10.12345.4.3	Q9UM13	No	ANAPC10	Anaphase-promoting complex subunit 10
	ANXA9.13588.11.3	O76027	No	ANXA9	Annexin A9
	AOC2.6434.18.3	O75106	No	AOC2	Retina-specific copper amine oxidase
	APLP2.10627.87.3	Q06481	Yes	APLP2	Amyloid-like protein 2
	APMAP.10605.22.3	Q9HDC9	No	APMAP	Adipocyte plasma membrane-associated protein
	APOA5.12908.15.3	Q6Q788	No	APOA5	Apolipoprotein A-V
	APOB.2797.56.2	P04114	Yes	APOB	Apolipoprotein B-100
	APOD.8262.20.3	P05090	No	APOD	Apolipoprotein D
	APOL1.11510.31.3	O14791	Yes	APOL1	Apolipoprotein L1
	APOM.10445.20.3	O95445	No	APOM	Apolipoprotein M
	APPL1.12825.18.3	Q9UKG1	No	APPL1	DCC-interacting protein 13-alpha
	ARFIP2.12630.8.3	P53365	No	ARFIP2	Arfaptin-2
	ARHGAP30.12807.89.3	Q7Z6I6	No	ARHGAP30	Rho GTPase-activating protein 30
	ARSK.8269.327.3	Q6UWY0	Yes	ARSK	Arylsulfatase K
	ART3.7970.315.3	Q13508	No	ART3	Ecto-ADP-ribosyltransferase 3
	ASGR2.9474.22.3	P07307	No	ASGR2	Asialoglycoprotein receptor 2
	ASPN.6451.64.3	Q9BXN1	Yes	ASPN	Asporin
	ATF6.11277.23.3	P18850	No	ATF6	Cyclic AMP-dependent transcription factor ATF-6 alpha
	ATP1B2.7218.87.3	P14415	No	ATP1B2	Sodium/potassium-transporting ATPase subunit beta-2
	AURKA.3091.70.2	O14965	No	AURKA	Aurora kinase A
	AXIN2.12925.105.3	Q9Y2T1	No	AXIN2	Axin-2
	B3GALTL.5727.35.3	Q6Y288	No	B3GLCT	Beta-1,3-glucosyltransferase
	B3GNT8.9297.12.3	Q7Z7M8	No	B3GNT8	UDP-GlcNAc:betaGal beta-1,3-N-acetylglucosaminyltransferase 8
	B4GALT7.7806.33.3	Q9UBV7	No	B4GALT7	Beta-1,4-galactosyltransferase 7
	BACH2.12756.3.3	Q9BYV9	No	BACH2	Transcription regulator protein BACH2
	BATF3.8858.21.3	Q9NR55	No	BATF3	Basic leucine zipper transcriptional factor ATF-like 3
	BCAN.3461.58.1	Q96GW7	No	BCAN	Brevican core protein
	BCL10.8768.4.3	O95999	No	BCL10	B-cell lymphoma/leukemia 10
	BET1L.10959.125.3	Q9NYM9	No	BET1L	BET1-like protein
	BGN.13690.26.3	P21810	Yes	BGN	Biglycan
	BGN.3284.75.1	P21810	Yes	BGN	Biglycan
	BMPER.3654.27.5	Q8N8U9	No	BMPER	BMP-binding endothelial regulator protein
	BMPR1A.4859.6.1	P36894	No	BMPR1A	Bone morphogenetic protein receptor type-1A
	BNIP3.7045.4.3	Q12983	No	BNIP3	BCL2/adenovirus E1B 19 kDa protein-interacting protein 3
	BRSK2.9790.28.3	Q8IWQ3	No	BRSK2	Serine/threonine-protein kinase BRSK2
	C17orf78.8545.14.3	Q8N4C9	No	C17orf78	Uncharacterized protein C17orf78
	C1orf210.8088.56.3	Q8IVY1	No	C1orf210	Type III endosome membrane protein TEMP
	C1orf226.7989.5.3	A1L170	No	C1orf226	Uncharacterized protein C1orf226
	C1QTNF3.7251.64.3	Q9BXJ4	No	C1QTNF3	Complement C1q tumor necrosis factor-related protein 3
	C1RL.9348.1.3	Q9NZP8	No	C1RL	Complement C1r subcomponent-like protein
	C9orf89.7778.104.3	Q96LW7	No	CARD19	Caspase recruitment domain-containing protein 19
	CALR.5264.65.3	P27797	No	CALR	Calreticulin
	CAMKK1.3877.67.2	Q8N5S9	No	CAMKK1	Calcium/calmodulin-dependent protein kinase kinase 1
	CAPN3.12385.4.3	P20807	No	CAPN3	Calpain-3
	CAST.3026.5.2	P20810	No	CAST	Calpastatin
	CBR1.12381.26.3	P16152	No	CBR1	Carbonyl reductase [NADPH] 1
	CCDC126.6388.21.3	Q96EE4	No	CCDC126	Coiled-coil domain-containing protein 126
	CCDC80.3234.23.2	Q76M96	Yes	CCDC80	Coiled-coil domain-containing protein 80
	CCL11.5301.7.3	P51671	Yes	CCL11	Eotaxin
	CCL16.4913.78.1	O15467	Yes	CCL16	C-C motif chemokine 16
	CCL17.3519.3.2	Q92583	Yes	CCL17	C-C motif chemokine 17
	CCL22.3508.78.3	O00626	No	CCL22	C-C motif chemokine 22
	CCL23.2913.1.2	P55773	Yes	CCL23	C-C motif chemokine 23
	CCL25.14068.29.3	O15444	No	CCL25	C-C motif chemokine 25
	CCL26.9168.31.3	Q9Y258	No	CCL26	C-C motif chemokine 26
	CD177.13116.25.3	Q8N6Q3	No	CD177	CD177 antigen
	CD200R1L.8980.19.3	Q6Q8B3	No	CD200R1L	Cell surface glycoprotein CD200 receptor 2
	CD209.3029.52.2	Q9NNX6	No	CD209	CD209 antigen
	CD300C.5066.134.3	Q08708	No	CD300C	CMRF35-like molecule 6
	CD34.9023.9.3	P28906	No	CD34	Hematopoietic progenitor cell antigen CD34
	CD36.2973.15.2	P16671	No	CD36	Platelet glycoprotein 4
	CD58.10938.13.3	P19256	No	CD58	Lymphocyte function-associated antigen 3
	CD84.3642.4.1	Q9UIB8	No	CD84	SLAM family member 5
	CD93.14136.234.3	Q9NPY3	No	CD93	Complement component C1q receptor
	CDC42.9840.2.3	P60953	No	CDC42	Cell division control protein 42 homolog
	CDHR3.8222.49.3	Q6ZTQ4	No	CDHR3	Cadherin-related family member 3
	CDKN3.14178.18.3	Q16667	No	CDKN3	Cyclin-dependent kinase inhibitor 3
	CDON.4541.49.2	Q4KMG0	Yes	CDON	Cell adhesion molecule-related/down-regulated by oncogenes
	CEACAM4.10910.6.3	O75871	No	CEACAM4	Carcinoembryonic antigen-related cell adhesion molecule 4
	CENPW.8864.59.3	Q5EE01	No	CENPW	Centromere protein W
	CEP57.9067.152.3	Q86XR8	No	CEP57	Centrosomal protein of 57 kDa
	CGA.FSHB.3032.11.2	P01215.P01225	Yes	CGA.FSHB	Glycoprotein hormones alpha chain.Follitropin subunit beta
	CHAD.13460.4.3	O15335	No	CHAD	Chondroadherin
	CHIT1.3600.2.3	Q13231	Yes	CHIT1	Chitotriosidase-1
	CHKB.13117.232.3	Q9Y259	No	CHKB	Choline/ethanolamine kinase
	CHRDL2.6086.15.3	Q6WN34	No	CHRDL2	Chordin-like protein 2
	CISD2.8094.20.3	Q8N5K1	No	CISD2	CDGSH iron-sulfur domain-containing protein 2
	CKAP2.5345.51.3	Q8WWK9	No	CKAP2	Cytoskeleton-associated protein 2
	CKM.2670.67.4	P06732	No	CKM	Creatine kinase M-type
	CLC.11094.104.3	Q05315	No	CLC	Galectin-10
	CLIC5.12475.48.3	Q9NZA1	No	CLIC5	Chloride intracellular channel protein 5
	CNOT1.13482.14.3	A5YKK6	No	CNOT1	CCR4-NOT transcription complex subunit 1
	CNTN2.3296.92.2	Q02246	No	CNTN2	Contactin-2
	COCH.7227.75.3	O43405	No	COCH	Cochlin
	COG8.9543.131.3	Q96MW5	No	COG8	Conserved oligomeric Golgi complex subunit 8
	COL11A2.11278.4.3	P13942	No	COL11A2	Collagen alpha-2(XI) chain
	COL15A1.8974.172.3	P39059	Yes	COL15A1	Collagen alpha-1(XV) chain
	CPB1.6356.3.3	P15086	No	CPB1	Carboxypeptidase B
	CPXM1.6255.74.3	Q96SM3	No	CPXM1	Probable carboxypeptidase X1
	CRISPLD2.5691.2.3	Q9H0B8	No	CRISPLD2	Cysteine-rich secretory protein LCCL domain-containing 2
	CROT.13929.27.3	Q9UKG9	Yes	CROT	Peroxisomal carnitine O-octanoyltransferase
	CRTAM.7968.15.3	O95727	No	CRTAM	Cytotoxic and regulatory T-cell molecule
	CSNK2A1.5224.20.3	P68400	Yes	CSNK2A1	Casein kinase II subunit alpha
	CST7.3302.58.1	O76096	No	CST7	Cystatin-F
	CTRB1.5671.1.3	P17538	No	CTRB1	Chymotrypsinogen B
	CTSF.9212.22.3	Q9UBX1	Yes	CTSF	Cathepsin F
	CTSV.3364.76.2	O60911	Yes	CTSV	Cathepsin L2
	CUBN.12904.180.3	O60494	No	CUBN	Cubilin
	CUL9.12991.49.3	Q8IWT3	No	CUL9	Cullin-9
	CXADR.11204.80.3	P78310	No	CXADR	Coxsackievirus and adenovirus receptor
	CXCL5.2979.8.2	P42830	No	CXCL5	C-X-C motif chemokine 5
	CXCL9.11593.21.3	Q07325	Yes	CXCL9	C-X-C motif chemokine 9
	DCBLD2.9338.2.3	Q96PD2	No	DCBLD2	Discoidin, CUB and LCCL domain-containing protein 2
	DCTPP1.4314.12.2	Q9H773	Yes	DCTPP1	dCTP pyrophosphatase 1
	DDC.3538.26.1	P20711	No	DDC	Aromatic-L-amino-acid decarboxylase
	DDR2.3606.2.5	Q16832	No	DDR2	Discoidin domain-containing receptor 2
	DDX58.12382.2.3	O95786	No	DDX58	Antiviral innate immune response receptor RIG-I
	DEFB104A.5763.67.3	Q8WTQ1	No	DEFB104A	Beta-defensin 104
	DEFB107A.6399.52.3	Q8IZN7	No	DEFB107A	Beta-defensin 107
	DEFB116.11144.10.3	Q30KQ4	No	DEFB116	Beta-defensin 116
	DEFB123.9362.11.3	Q8N688	No	DEFB123	Beta-defensin 123
	DEFB125.9486.13.3	Q8N687	No	DEFB125	Beta-defensin 125
	DHX58.14012.17.3	Q96C10	No	DHX58	Probable ATP-dependent RNA helicase DHX58
	DKK3.3607.71.6	Q9UBP4	Yes	DKK3	Dickkopf-related protein 3
	DNAJB14.8037.53.3	Q8TBM8	No	DNAJB14	DnaJ homolog subfamily B member 14
	DNAJB14.8053.16.3	Q8TBM8	No	DNAJB14	DnaJ homolog subfamily B member 14
	DNAJC10.8297.8.3	Q8IXB1	No	DNAJC10	DnaJ homolog subfamily C member 10
	DPT.4979.34.2	Q07507	Yes	DPT	Dermatopontin
	DPYSL5.12683.156.3	Q9BPU6	No	DPYSL5	Dihydropyrimidinase-related protein 5
	DSG2.9484.75.3	Q14126	No	DSG2	Desmoglein-2
	DUSP4.10035.6.3	Q13115	No	DUSP4	Dual specificity protein phosphatase 4
	DYNAP.10692.48.3	Q8N1N2	No	DYNAP	Dynactin-associated protein
	DYNLL1.3881.49.2	P63167	No	DYNLL1	Dynein light chain 1, cytoplasmic
	ECE1.3611.70.4	P42892	Yes	ECE1	Endothelin-converting enzyme 1
	EDA.2826.53.2	Q92838	No	EDA	Ectodysplasin-A
	EDDM3B.7782.34.3	P56851	No	EDDM3B	Epididymal secretory protein E3-beta
	EFNA3.14153.8.3	P52797	No	EFNA3	Ephrin-A3
	EFNB3.7785.1.3	Q15768	Yes	EFNB3	Ephrin-B3
	ELL2.11494.4.3	O00472	No	ELL2	RNA polymerase II elongation factor ELL2
	EMC1.11989.35.3	Q8N766	No	EMC1	ER membrane protein complex subunit 1
	EMILIN3.8773.172.3	Q9NT22	No	EMILIN3	EMILIN-3
	EMILIN3.9991.112.3	Q9NT22	No	EMILIN3	EMILIN-3
	ENPP5.6556.5.3	Q9UJA9	No	ENPP5	Ectonucleotide pyrophosphatase/phosphodiesterase family member 5
	ENTHD2.7947.19.3	Q96N21	No	TEPSIN	AP-4 complex accessory subunit Tepsin
	EPHA10.6036.78.3	Q5JZY3	No	EPHA10	Ephrin type-A receptor 10
	EPHA5.3806.55.1	P54756	No	EPHA5	Ephrin type-A receptor 5
	EPHB2.8225.86.3	P29323	Yes	EPHB2	Ephrin type-B receptor 2
	EPHB6.5078.82.3	O15197	No	EPHB6	Ephrin type-B receptor 6
	ERCC1.12585.39.3	P07992	No	ERCC1	DNA excision repair protein ERCC-1
	EREG.4956.2.1	O14944	No	EREG	Proepiregulin
	ERVV.1.12531.5.3	B6SEH8	No	ERVV-1	Endogenous retrovirus group V member 1 Env polyprotein
	EVA1C.8877.22.3	P58658	No	EVA1C	Protein eva-1 homolog C
	F10.3077.66.2	P00742	Yes	F10	Coagulation factor X
	F10.4878.3.1	P00742	Yes	F10	Coagulation factor X
	F3.4931.59.1	P13726	Yes	F3	Tissue factor
	FABP4.9851.9.3	P15090	No	FABP4	Fatty acid-binding protein, adipocyte
	FAH.11424.4.3	P16930	No	FAH	Fumarylacetoacetase
	FAM107B.4774.62.3	Q9H098	No	FAM107B	Protein FAM107B
	FAM107B.7801.30.3	Q9H098	No	FAM107B	Protein FAM107B
	FAM151A.7856.51.3	Q8WW52	No	FAM151A	Protein FAM151A
	FAM189A2.5699.19.3	Q15884	No	FAM189A2	Protein FAM189A2
	FAM19A2.6430.36.3	Q8N3H0	No	TAFA2	Chemokine-like protein TAFA-2
	FAM19A4.6511.17.3	Q96LR4	No	TAFA4	Chemokine-like protein TAFA-4
	FAM20A.6433.57.3	Q96MK3	No	FAM20A	Pseudokinase FAM20A
	FAM20B.7198.197.3	O75063	No	FAM20B	Glycosaminoglycan xylosylkinase
	FAM96A.8787.21.3	Q9H5X1	No	CIAO2A	Cytosolic iron-sulfur assembly component 2A
	FAS.9459.7.3	P25445	Yes	FAS	Tumor necrosis factor receptor superfamily member 6
	FBXL4.11416.23.3	Q9UKA2	No	FBXL4	F-box/LRR-repeat protein 4
	FBXO3.14628.72.3	Q9UK99	No	FBXO3	F-box only protein 3
	FCGR1A.3312.64.1	P12314	No	FCGR1A	High affinity immunoglobulin gamma Fc receptor I
	FCGR2A.3309.2.2	P12318	No	FCGR2A	Low affinity immunoglobulin gamma Fc region receptor II-a
	FCGR2B.3310.62.1	P31994	No	FCGR2B	Low affinity immunoglobulin gamma Fc region receptor II-b
	FCGR3B.3311.27.1	O75015	No	FCGR3B	Low affinity immunoglobulin gamma Fc region receptor III-B
	FGF19.2762.30.2	O95750	No	FGF19	Fibroblast growth factor 19
	FGF9.2764.20.2	P31371	No	FGF9	Fibroblast growth factor 9
	FIG4.6948.82.3	Q92562	No	FIG4	Polyphosphoinositide phosphatase
	FJX1.7921.65.3	Q86VR8	No	FJX1	Four-jointed box protein 1
	FLNA.11124.9.3	P21333	No	FLNA	Filamin-A
	FLNA.12906.137.3	P21333	No	FLNA	Filamin-A
	FOXL2.11375.49.3	P58012	No	FOXL2	Forkhead box protein L2
	FSTL1.13112.179.3	Q12841	No	FSTL1	Follistatin-related protein 1
	FTH1.FTL.5934.1.3	P02794.P02792	No	FTH1.FTL	Ferritin heavy chain.Ferritin light chain
	FURIN.6276.16.3	P09958	No	FURIN	Furin
	GALNT7.10888.4.3	Q86SF2	No	GALNT7	N-acetylgalactosaminyltransferase 7
	GAPDHS.8004.15.3	O14556	No	GAPDHS	Glyceraldehyde-3-phosphate dehydrogenase, testis-specific
	GAS1.5463.22.3	P54826	Yes	GAS1	Growth arrest-specific protein 1
	GDF15.4374.45.2	Q99988	Yes	GDF15	Growth/differentiation factor 15
	GFRA2.2515.14.3	O00451	No	GFRA2	GDNF family receptor alpha-2
	GFRAL.6920.1.3	Q6UXV0	No	GFRAL	GDNF family receptor alpha-like
	GGH.9370.69.3	Q92820	No	GGH	Gamma-glutamyl hydrolase
	GJA8.12711.19.3	P48165	No	GJA8	Gap junction alpha-8 protein
	GLIPR1.9265.10.3	P48060	No	GLIPR1	Glioma pathogenesis-related protein 1
	GLO1.9883.29.3	Q04760	Yes	GLO1	Lactoylglutathione lyase
	GLTPD2.7948.129.3	A6NH11	No	GLTPD2	Glycolipid transfer protein domain-containing protein 2
	GMFG.13062.4.3	O60234	No	GMFG	Glia maturation factor gamma
	GNMT.14006.36.3	Q14749	No	GNMT	Glycine N-methyltransferase
	GNRH2.10708.3.3	O43555	No	GNRH2	Progonadoliberin-2
	GP5.7185.29.3	P40197	No	GP5	Platelet glycoprotein V
	GPC6.5350.14.2	Q9Y625	Yes	GPC6	Glypican-6
	GPNMB.8240.207.3	Q14956	Yes	GPNMB	Transmembrane glycoprotein NMB
	GREM2.5598.3.3	Q9H772	Yes	GREM2	Gremlin-2
	GRID2.12758.47.3	O43424	No	GRID2	Glutamate receptor ionotropic, delta-2
	GSKIP.12849.25.3	Q9P0R6	No	GSKIP	GSK3B-interacting protein
	H6PD.7161.25.3	O95479	No	H6PD	GDH/6PGL endoplasmic bifunctional protein
	HAPLN1.3196.6.2	P10915	No	HAPLN1	Hyaluronan and proteoglycan link protein 1
	HEPACAM2.9116.28.3	A8MVW5	No	HEPACAM2	HEPACAM family member 2
	HIF1A.13089.6.3	Q16665	No	HIF1A	Hypoxia-inducible factor 1-alpha
	HLA.DPB1.8755.202.3	P04440	No	HLA-DPB1	HLA class II histocompatibility antigen, DP beta 1 chain
	HMGCS1.13496.19.3	Q01581	Yes	HMGCS1	Hydroxymethylglutaryl-CoA synthase, cytoplasmic
	HS3ST4.8998.15.3	Q9Y661	No	HS3ST4	Heparan sulfate glucosamine 3-O-sulfotransferase 4
	HS6ST2.13524.25.3	Q96MM7	No	HS6ST2	Heparan-sulfate 6-O-sulfotransferase 2
	HSD17B14.13972.4.3	Q9BPX1	No	HSD17B14	17-beta-hydroxysteroid dehydrogenase 14
	HSP90AB1.5467.15.3	P08238	No	HSP90AB1	Heat shock protein HSP 90-beta
	HTN1.10608.9.3	P15515	No	HTN1	Histatin-1
	IBSP.14023.84.3	P21815	Yes	IBSP	Bone sialoprotein 2
	IBSP.3415.61.2	P21815	Yes	IBSP	Bone sialoprotein 2
	ICOS.14084.191.3	Q9Y6W8	No	ICOS	Inducible T-cell costimulator
	ID1.9436.2.3	P41134	No	ID1	DNA-binding protein inhibitor ID-1
	IDO1.9759.13.3	P14902	No	IDO1	Indoleamine 2,3-dioxygenase 1
	IDUA.3169.70.2	P35475	No	IDUA	Alpha-L-iduronidase
	IFNA10.14128.121.3	P01566	No	IFNA10	Interferon alpha-10
	IFNA5.6210.100.3	P01569	No	IFNA5	Interferon alpha-5
	IFNAR1.9183.7.3	P17181	No	IFNAR1	Interferon alpha/beta receptor 1
	IFNGR2.9305.89.3	P38484	No	IFNGR2	Interferon gamma receptor 2
	IFNL2.4397.26.2	Q8IZJ0	No	IFNL2	Interferon lambda-2
	IFNW1.7196.21.3	P05000	No	IFNW1	Interferon omega-1
	IGDCC4.9793.145.3	Q8TDY8	No	IGDCC4	Immunoglobulin superfamily DCC subclass member 4
	IGFBP1.2771.35.2	P08833	No	IGFBP1	Insulin-like growth factor-binding protein 1
	IGFBP3.2571.12.3	P17936	No	IGFBP3	Insulin-like growth factor-binding protein 3
	IGFBP6.14088.38.3	P24592	Yes	IGFBP6	Insulin-like growth factor-binding protein 6
	IGHE.IGK.IGL.4135.84.2	P01854	No	IGHE	Immunoglobulin heavy constant epsilon
	IGLL1.6485.59.3	P15814	No	IGLL1	Immunoglobulin lambda-like polypeptide 1
	IGLON5.6478.2.3	A6NGN9	No	IGLON5	IgLON family member 5
	IGSF11.10700.10.3	Q5DX21	No	IGSF11	Immunoglobulin superfamily member 11
	IGSF11.9279.7.3	Q5DX21	No	IGSF11	Immunoglobulin superfamily member 11
	IL11RA.3814.63.1	Q14626	No	IL11RA	Interleukin-11 receptor subunit alpha
	IL13.3072.4.2	P35225	No	IL13	Interleukin-13
	IL17C.9255.5.3	Q9P0M4	No	IL17C	Interleukin-17C
	IL17RC.5468.67.3	Q8NAC3	Yes	IL17RC	Interleukin-17 receptor C
	IL19.3035.80.2	Q9UHD0	No	IL19	Interleukin-19
	IL1RL1.4234.8.2	Q01638	No	IL1RL1	Interleukin-1 receptor-like 1
	IL2.3070.1.2	P60568	No	IL2	Interleukin-2
	IL21.7124.18.3	Q9HBE4	No	IL21	Interleukin-21
	IL22RA2.9456.34.3	Q969J5	Yes	IL22RA2	Interleukin-22 receptor subunit alpha-2
	IL23R.5088.175.3	Q5VWK5	No	IL23R	Interleukin-23 receptor
	IL24.3321.2.2	Q13007	No	IL24	Interleukin-24
	IL27.EBI3.2829.19.2	Q8NEV9.Q14213	No	Il27.EBI3	Interleukin-27 subunit alpha.Interleukin-27 subunit beta
	IL31RA.8273.84.3	Q8NI17	No	IL31RA	Interleukin-31 receptor subunit alpha
	IL36B.14149.9.3	Q9NZH7	No	IL36B	Interleukin-36 beta
	IL3RA.13744.37.3	P26951	Yes	IL3RA	Interleukin-3 receptor subunit alpha
	IL5RA.4491.4.2	Q01344	Yes	IL5RA	Interleukin-5 receptor subunit alpha
	IL9.5834.18.3	P15248	No	IL9	Interleukin-9
	INSL5.10462.14.3	Q9Y5Q6	No	INSL5	Insulin-like peptide INSL5
	INSR.3448.13.2	P06213	No	INSR	Insulin receptor
	ISLR2.13124.20.3	Q6UXK2	No	ISLR2	Immunoglobulin superfamily containing leucine-rich repeat protein 2
	ITFG1.9347.13.3	Q8TB96	No	ITFG1	T-cell immunomodulatory protein
	ITGAV.ITGB5.4917.62.1	P06756.P18084	Yes	ITGAV.ITGB5	Integrin alpha-V.Integrin beta-5
	ITIH5.8233.2.3	Q86UX2	No	ITIH5	Inter-alpha-trypsin inhibitor heavy chain H5
	ITPKA.13473.55.3	P23677	No	ITPKA	Inositol-trisphosphate 3-kinase A
	JUN.10356.21.3	P05412	No	JUN	Transcription factor AP-1
	KCNE2.10427.2.3	Q9Y6J6	No	KCNE2	Potassium voltage-gated channel subfamily E member 2
	KCNE5.8908.14.3	Q9UJ90	Yes	KCNE5	Potassium voltage-gated channel subfamily E regulatory beta subunit 5
	KCTD5.12473.48.3	Q9NXV2	No	KCTD5	BTB/POZ domain-containing protein KCTD5
	KIAA1324.9097.5.3	Q6UXG2	No	ELAPOR1	Endosome/lysosome-associated apoptosis and autophagy regulator 1
	KIR2DL4.5095.7.3	Q99706	No	KIR2DL4	Killer cell immunoglobulin-like receptor 2DL4
	KIR2DS2.10428.1.3	P43631	No	KIR2DS2	Killer cell immunoglobulin-like receptor 2DS2
	KLHL12.12695.62.3	Q53G59	No	KLHL12	Kelch-like protein 12
	KLK14.8620.56.3	Q9P0G3	No	KLK14	Kallikrein-14
	KLK3.8468.19.3	P07288	Yes	KLK3	Prostate-specific antigen
	KLK5.14039.33.3	Q9Y337	No	KLK5	Kallikrein-5
	KLK7.3378.49.2	P49862	Yes	KLK7	Kallikrein-7
	KLK8.13708.56.3	O60259	No	KLK8	Kallikrein-8
	KLRK1.3056.11.1	P26718	No	KLRK1	NKG2-D type II integral membrane protein
	LAG3.9950.229.3	P18627	Yes	LAG3	Lymphocyte activation gene 3 protein
	LAMC2.9580.5.3	Q13753	No	LAMC2	Laminin subunit gamma-2
	LECT1.9928.125.3	O75829	No	CNMD	Leukocyte cell-derived chemotaxin 1
	LEP.2575.5.5	P41159	Yes	LEP	Leptin
	LGALS1.8046.9.3	P09382	Yes	LGALS1	Galectin-1
	LILRA4.8299.66.3	P59901	No	LILRA4	Leukocyte immunoglobulin-like receptor subfamily A member 4
	LILRA6.7059.14.3	Q6PI73	No	LILRA6	Leukocyte immunoglobulin-like receptor subfamily A member 6
	LILRB2.5633.65.3	Q8N423	Yes	LILRB2	Leukocyte immunoglobulin-like receptor subfamily B member 2
	LILRB3.11334.7.3	O75022	No	LILRB3	Leukocyte immunoglobulin-like receptor subfamily B member 3
	LIPN.8097.77.3	Q5VXI9	No	LIPN	Lipase member N
	LMAN2.7638.30.3	Q12907	Yes	LMAN2	Vesicular integral-membrane protein VIP36
	LPO.4801.13.3	P22079	No	LPO	Lactoperoxidase
	LRIT2.11716.28.3	A6NDA9	No	LRIT2	Leucine-rich repeat, immunoglobulin-like domain and transmembrane domain-containing protein 2
	LRPAP1.3640.14.3	P30533	No	LRPAP1	Alpha-2-macroglobulin receptor-associated protein
	LRRN3.10471.25.3	Q9H3W5	No	LRRN3	Leucine-rich repeat neuronal protein 3
	LRRTM2.6904.14.3	O43300	No	LRRTM2	Leucine-rich repeat transmembrane neuronal protein 2
	LRRTM4.6572.10.3	Q86VH4	No	LRRTM4	Leucine-rich repeat transmembrane neuronal protein 4
	LYZL2.6377.54.3	Q7Z4W2	No	LYZL2	Lysozyme-like protein 2
	MAGI2.14066.49.3	Q86UL8	No	MAGI2	Membrane-associated guanylate kinase, WW and PDZ domain-containing protein 2
	MANSC4.9578.263.3	A6NHS7	No	MANSC4	MANSC domain-containing protein 4
	MAPK8.3825.18.2	P45983	No	MAPK8	Mitogen-activated protein kinase 8
	MAPKAPK5.8382.47.3	Q8IW41	No	MAPKAPK5	MAP kinase-activated protein kinase 5
	MATN2.3325.2.2	O00339	No	MATN2	Matrilin-2
	MBL2.3000.66.1	P11226	No	MBL2	Mannose-binding protein C
	MCFD2.10476.23.3	Q8NI22	No	MCFD2	Multiple coagulation factor deficiency protein 2
	MENT.5744.12.3	Q9BUN1	Yes	MENT	Protein MENT
	MFAP5.6440.31.3	Q13361	No	MFAP5	Microfibrillar-associated protein 5
	MGAT1.10571.14.3	P26572	No	MGAT1	Alpha-1,3-mannosyl-glycoprotein 2-beta-N-acetylglucosaminyltransferase
	MIA.2687.2.1	Q16674	No	MIA	Melanoma-derived growth regulatory protein
	MILR1.11173.29.3	Q7Z6M3	No	MILR1	Allergin-1
	MLN.5631.83.3	P12872	Yes	MLN	Promotilin
	MMP12.4496.60.2	P39900	Yes	MMP12	Macrophage metalloelastase
	MMP8.2954.56.2	P22894	No	MMP8	Neutrophil collagenase
	MRPL33.13453.2.3	O75394	No	MRPL33	39S ribosomal protein L33, mitochondrial
	MSMP.8080.24.3	Q1L6U9	Yes	MSMP	Prostate-associated microseminoprotein
	MTAP.9910.9.3	Q13126	No	MTAP	S-methyl-5'-thioadenosine phosphorylase
	MUC1.11267.11.3	P15941	No	MUC1	Mucin-1
	MUSK.11547.84.3	O15146	Yes	MUSK	Muscle, skeletal receptor tyrosine-protein kinase
	MXRA8.10521.10.3	Q9BRK3	No	MXRA8	Matrix remodeling-associated protein 8
	NAB2.13680.3.3	Q15742	No	NAB2	NGFI-A-binding protein 2
	NAGPA.11208.15.3	Q9UK23	Yes	NAGPA	N-acetylglucosamine-1-phosphodiester alpha-N-acetylglucosaminidase
	NAT14.11120.49.3	Q8WUY8	No	NAT14	N-acetyltransferase 14
	NCR1.5104.57.3	O76036	No	NCR1	Natural cytotoxicity triggering receptor 1
	NCR1.8360.169.3	O76036	No	NCR1	Natural cytotoxicity triggering receptor 1
	NCR3.3003.29.2	O14931	No	NCR3	Natural cytotoxicity triggering receptor 3
	NDUFV2.7748.11.3	P19404	No	NDUFV2	NADH dehydrogenase [ubiquinone] flavoprotein 2, mitochondrial
	NEFH.9900.36.3	P12036	No	NEFH	Neurofilament heavy polypeptide
	NELL2.6022.57.3	Q99435	No	NELL2	Protein kinase C-binding protein NELL2
	NFASC.7179.69.3	O94856	Yes	NFASC	Neurofascin
	NGFR.8949.3.3	P08138	Yes	NGFR	Tumor necrosis factor receptor superfamily member 16
	NID1.3213.65.2	P14543	No	NID1	Nidogen-1
	NPPB.7655.11.3	P16860	Yes	NPPB	Natriuretic peptides B
	NPW.9986.14.3	Q8N729	Yes	NPW	Neuropeptide W
	NR3C1.2857.70.2	P04150	No	NR3C1	Glucocorticoid receptor
	NRAC.13464.8.3	Q8N912	No	NRAC	Nutritionally-regulated adipose and cardiac enriched protein homolog
	NRXN2.8876.51.3	P58401	No	NRXN2	Neurexin-2-beta
	NSDHL.8038.41.3	Q15738	No	NSDHL	Sterol-4-alpha-carboxylate 3-dehydrogenase, decarboxylating
	NSF.13992.12.3	P46459	Yes	NSF	Vesicle-fusing ATPase
	NTN4.3327.27.1	Q9HB63	No	NTN4	Netrin-4
	NTRK3.2658.27.1	Q16288	Yes	NTRK3	NT-3 growth factor receptor
	NTS.7857.22.3	P30990	No	NTS	Neurotensin/neuromedin N
	OBP2A.6526.77.3	Q9NY56	No	OBP2A	Odorant-binding protein 2a
	OLFML3.8660.33.3	Q9NRN5	Yes	OLFML3	Olfactomedin-like protein 3
	OSBPL11.12878.60.3	Q9BXB4	No	OSBPL11	Oxysterol-binding protein-related protein 11
	PACAP.7780.34.3	Q8WU39	No	MZB1	Marginal zone B- and B1-cell-specific protein
	PAK7.3388.58.2	Q9P286	No	PAK5	Serine/threonine-protein kinase PAK 5
	PANK3.12658.72.3	Q9H999	No	PANK3	Pantothenate kinase 3
	PARK7.5016.61.2	Q99497	No	PARK7	Parkinson disease protein 7
	PCBD2.6899.37.3	Q9H0N5	No	PCBD2	Pterin-4-alpha-carbinolamine dehydratase 2
	PCOLCE.11237.49.3	Q15113	No	PCOLCE	Procollagen C-endopeptidase enhancer 1
	PDLIM4.12387.7.3	P50479	No	PDLIM4	PDZ and LIM domain protein 4
	PEAR1.8275.31.3	Q5VY43	No	PEAR1	Platelet endothelial aggregation receptor 1
	PENK.9076.25.3	P01210	No	PENK	Proenkephalin-A
	PEX14.8300.82.3	O75381	No	PEX14	Peroxisomal membrane protein PEX14
	PF4V1.5663.18.3	P10720	No	PF4V1	Platelet factor 4 variant
	PGRMC1.7863.50.3	O00264	No	PGRMC1	Membrane-associated progesterone receptor component 1
	PIANP.14114.18.3	Q8IYJ0	Yes	PIANP	PILR alpha-associated neural protein
	PIGR.3216.2.2	P01833	Yes	PIGR	Polymeric immunoglobulin receptor
	PILRA.8683.119.3	Q9UKJ1	No	PILRA	Paired immunoglobulin-like type 2 receptor alpha
	PLA2G12B.9380.2.3	Q9BX93	No	PLA2G12B	Group XIIB secretory phospholipase A2-like protein
	PLA2G2A.2692.74.2	P14555	Yes	PLA2G2A	Phospholipase A2, membrane associated
	PLBD1.6315.58.3	Q6P4A8	No	PLBD1	Phospholipase B-like 1
	PLEKHA7.12731.12.3	Q6IQ23	No	PLEKHA7	Pleckstrin homology domain-containing family A member 7
	PLOD2.6923.1.3	O00469	No	PLOD2	Procollagen-lysine,2-oxoglutarate 5-dioxygenase 2
	PLXNA1.9005.16.3	Q9UIW2	No	PLXNA1	Plexin-A1
	PLXNB2.9216.100.3	O15031	Yes	PLXNB2	Plexin-B2
	POFUT2.6042.52.3	Q9Y2G5	No	POFUT2	GDP-fucose protein O-fucosyltransferase 2
	PPCDC.13996.16.3	Q96CD2	No	PPCDC	Phosphopantothenoylcysteine decarboxylase
	PPM1L.7187.3.3	Q5SGD2	No	PPM1L	Protein phosphatase 1L
	PPY.4588.1.2	P01298	Yes	PPY	Pancreatic prohormone
	PRCP.5722.78.3	P42785	No	PRCP	Lysosomal Pro-X carboxypeptidase
	PRG3.9015.1.3	Q9Y2Y8	No	PRG3	Proteoglycan 3
	PRKCZ.2645.54.1	Q05513	No	PRKCZ	Protein kinase C zeta type
	PRL.2585.2.5	P01236	No	PRL	Prolactin
	PRLH.6543.182.3	P81277	No	PRLH	Prolactin-releasing peptide
	PRSS1.3049.61.2	P07477	No	PRSS1	Trypsin-1
	PRSS22.4534.10.2	Q9GZN4	Yes	PRSS22	Brain-specific serine protease 4
	PRSS3.3479.71.2	P35030	No	PRSS3	Trypsin-3
	PRTN3.13720.95.3	P24158	No	PRTN3	Myeloblastin
	PSD.13055.53.3	A5PKW4	No	PSD	PH and SEC7 domain-containing protein 1
	PSG11.7846.44.3	Q9UQ72	No	PSG11	Pregnancy-specific beta-1-glycoprotein 11
	PSG2.6405.74.3	P11465	No	PSG2	Pregnancy-specific beta-1-glycoprotein 2
	PSMB5.12580.7.3	P28074	No	PSMB5	Proteasome subunit beta type-5
	PTGDS.10514.5.3	P41222	Yes	PTGDS	Prostaglandin-H2 D-isomerase
	PTH1R.13470.43.3	Q03431	No	PTH1R	Parathyroid hormone/parathyroid hormone-related peptide receptor
	PTN.3045.72.2	P21246	Yes	PTN	Pleiotrophin
	PTPN11.3397.7.4	Q06124	No	PTPN11	Tyrosine-protein phosphatase non-receptor type 11
	PTPRD.9296.15.3	P23468	No	PTPRD	Receptor-type tyrosine-protein phosphatase delta
	PTPRH.11988.24.3	Q9HD43	No	PTPRH	Receptor-type tyrosine-protein phosphatase H
	PTPRJ.8250.2.3	Q12913	No	PTPRJ	Receptor-type tyrosine-protein phosphatase eta
	PTPRR.6361.49.3	Q15256	No	PTPRR	Receptor-type tyrosine-protein phosphatase R
	PTS.12014.19.3	Q03393	No	PTS	6-pyruvoyl tetrahydrobiopterin synthase
	QPCTL.8866.53.3	Q9NXS2	No	QPCTL	Glutaminyl-peptide cyclotransferase-like protein
	RAB26.6997.32.3	Q9ULW5	No	RAB26	Ras-related protein Rab-26
	RAD1.12670.15.3	O60671	No	RAD1	Cell cycle checkpoint protein RAD1
	RAD51L3.12554.10.3	O75771	No	RAD51D	DNA repair protein RAD51 homolog 4
	RAET1E.7800.85.3	Q8TD07	No	RAET1E	Retinoic acid early transcript 1E
	RASA1.5481.16.3	P20936	No	RASA1	Ras GTPase-activating protein 1
	RBM24.11380.84.3	Q9BX46	No	RBM24	RNA-binding protein 24
	RCVRN.14334.3.3	P35243	No	RCVRN	Recoverin
	RET.3220.40.2	P07949	Yes	RET	Proto-oncogene tyrosine-protein kinase receptor Ret
	RETN.3046.31.1	Q9HD89	Yes	RETN	Resistin
	RHOD.12442.4.3	O00212	No	RHOD	Rho-related GTP-binding protein RhoD
	RND1.13574.50.3	Q92730	No	RND1	Rho-related GTP-binding protein Rho6
	RNF114.9957.9.3	Q9Y508	No	RNF114	E3 ubiquitin-protein ligase RNF114
	RNF122.11160.56.3	Q9H9V4	No	RNF122	RING finger protein 122
	RNF149.9773.15.3	Q8NC42	No	RNF149	E3 ubiquitin-protein ligase RNF149
	RNF43.14120.2.3	Q68DV7	No	RNF43	E3 ubiquitin-protein ligase RNF43
	RNPC3.12814.17.3	Q96LT9	No	RNPC3	RNA-binding region-containing protein 3
	ROBO2.5116.62.2	Q9HCK4	No	ROBO2	Roundabout homolog 2
	RPLP2.10949.59.3	P05387	No	RPLP2	60S acidic ribosomal protein P2
	RSPO4.8464.31.3	Q2I0M5	Yes	RSPO4	R-spondin-4
	RTN4R.5105.2.3	Q9BZR6	No	RTN4R	Reticulon-4 receptor
	SAMHD1.11303.7.3	Q9Y3Z3	No	SAMHD1	Deoxynucleoside triphosphate triphosphohydrolase SAMHD1
	SCARF2.8956.96.3	Q96GP6	Yes	SCARF2	Scavenger receptor class F member 2
	SCG3.7957.2.3	Q8WXD2	No	SCG3	Secretogranin-3
	SCGB1C1.5960.49.3	Q8TD33	No	SCGB1C1	Secretoglobin family 1C member 1
	SCO1.7853.19.3	O75880	No	SCO1	Protein SCO1 homolog, mitochondrial
	SEC13.14689.3.3	P55735	No	SEC13	Protein SEC13 homolog
	SELL.4831.4.2	P14151	Yes	SELL	L-selectin
	SEMA3E.5363.51.3	O15041	Yes	SEMA3E	Semaphorin-3E
	SEMG2.6373.54.3	Q02383	Yes	SEMG2	Semenogelin-2
	SERPINA4.14105.5.3	P29622	No	SERPINA4	Kallistatin
	SERPINF1.7735.17.3	P36955	No	SERPINF1	Pigment epithelium-derived factor
	SETD2.12647.52.3	Q9BYW2	No	SETD2	Histone-lysine N-methyltransferase SETD2
	SFN.4829.43.6	P31947	No	SFN	14-3-3 protein sigma
	SFTPC.5738.25.3	P11686	No	SFTPC	Pulmonary surfactant-associated protein C
	SGCB.7034.4.3	Q16585	No	SGCB	Beta-sarcoglycan
	SGTA.3868.8.1	O43765	No	SGTA	Small glutamine-rich tetratricopeptide repeat-containing protein alpha
	SHISA3.7057.18.3	A0PJX4	No	SHISA3	Protein shisa-3 homolog
	SIGLEC7.2742.68.2	Q9Y286	Yes	SIGLEC7	Sialic acid-binding Ig-like lectin 7
	SIRPB1.6247.9.3	O00241	No	SIRPB1	Signal-regulatory protein beta-1
	SIRPG.9241.40.3	Q9P1W8	No	SIRPG	Signal-regulatory protein gamma
	SLAMF6.5128.53.3	Q96DU3	No	SLAMF6	SLAM family member 6
	SLC25A18.5280.68.5	Q9H1K4	No	SLC25A18	Mitochondrial glutamate carrier 2
	SLC35B3.10660.33.3	Q9H1N7	No	SLC35B3	Adenosine 3'-phospho 5'-phosphosulfate transporter 2
	SLC4A8.12798.46.3	Q2Y0W8	Yes	SLC4A8	Electroneutral sodium bicarbonate exchanger 1
	SLCO5A1.11669.39.3	Q9H2Y9	No	SLCO5A1	Solute carrier organic anion transporter family member 5A1
	SMIM9.8888.33.3	A6NGZ8	No	SMIM9	Small integral membrane protein 9
	SMPDL3A.14086.11.3	Q92484	No	SMPDL3A	Acid sphingomyelinase-like phosphodiesterase 3a
	SNAP25.13105.7.3	P60880	No	SNAP25	Synaptosomal-associated protein 25
	SOD2.5008.51.1	P04179	No	SOD2	Superoxide dismutase [Mn], mitochondrial
	SOD3.8463.2.3	P08294	Yes	SOD3	Extracellular superoxide dismutase [Cu-Zn]
	SOST.13101.60.3	Q9BQB4	Yes	SOST	Sclerostin
	SPINK9.8042.88.3	Q5DT21	No	SPINK9	Serine protease inhibitor Kazal-type 9
	SPTAN1.5031.10.1	Q13813	No	SPTAN1	Spectrin alpha chain, non-erythrocytic 1
	SSR1.8106.15.3	P43307	No	SSR1	Translocon-associated protein subunit alpha
	ST6GALNAC5.7927.16.3	Q9BVH7	No	ST6GALNAC5	Alpha-N-acetylgalactosaminide alpha-2,6-sialyltransferase 5
	STAP1.12510.3.3	Q9ULZ2	No	STAP1	Signal-transducing adaptor protein 1
	STAU1.12471.47.3	O95793	No	STAU1	Double-stranded RNA-binding protein Staufen homolog 1
	SVEP1.11178.21.3	Q4LDE5	Yes	SVEP1	Sushi, von Willebrand factor type A, EGF and pentraxin domain-containing protein 1
	SYT11.7089.42.3	Q9BT88	Yes	SYT11	Synaptotagmin-11
	TAGLN.9756.6.3	Q01995	No	TAGLN	Transgelin
	TAX1BP1.12721.4.3	Q86VP1	No	TAX1BP1	Tax1-binding protein 1
	TBXAS1.8098.37.3	P24557	Yes	TBXAS1	Thromboxane-A synthase
	TFRC.6895.1.3	P02786	No	TFRC	Transferrin receptor protein 1
	TGFB1I1.8777.5.3	O43294	No	TGFB1I1	Transforming growth factor beta-1-induced transcript 1 protein
	THSD7A.11174.8.3	Q9UPZ6	No	THSD7A	Thrombospondin type-1 domain-containing protein 7A
	TIE1.2844.53.2	P35590	No	TIE1	Tyrosine-protein kinase receptor Tie-1
	TMED2.10761.5.3	Q15363	No	TMED2	Transmembrane emp24 domain-containing protein 2
	TMEM132A.7871.16.3	Q24JP5	Yes	TMEM132A	Transmembrane protein 132A
	TMEM132B.8890.9.3	Q14DG7	Yes	TMEM132B	Transmembrane protein 132B
	TMEM132C.11128.29.3	Q8N3T6	No	TMEM132C	Transmembrane protein 132C
	TMEM132C.7173.141.3	Q8N3T6	No	TMEM132C	Transmembrane protein 132C
	TMEM132D.13416.8.3	Q14C87	No	TMEM132D	Transmembrane protein 132D
	TMEM234.8107.12.3	Q8WY98	No	TMEM234	Transmembrane protein 234
	TMEM57.12367.52.3	Q8N5G2	No	MACO1	Macoilin
	TMEM70.8074.32.3	Q9BUB7	No	TMEM70	Transmembrane protein 70, mitochondrial
	TNFAIP6.5036.50.1	P98066	No	TNFAIP6	Tumor necrosis factor-inducible gene 6 protein
	TNFRSF11B.8304.50.3	O00300	Yes	TNFRSF11B	Tumor necrosis factor receptor superfamily member 11B
	TNFRSF17.2665.26.2	Q02223	No	TNFRSF17	Tumor necrosis factor receptor superfamily member 17
	TNFSF4.2839.2.1	P23510	No	TNFSF4	Tumor necrosis factor ligand superfamily member 4
	TNXB.5698.60.3	P22105	Yes	TNXB	Tenascin-X
	TOR1AIP2.10640.9.3	Q8NFQ8	No	TOR1AIP2	Torsin-1A-interacting protein 2
	TPPP2.12800.5.3	P59282	No	TPPP2	Tubulin polymerization-promoting protein family member 2
	TRAF4.13041.47.3	Q9BUZ4	No	TRAF4	TNF receptor-associated factor 4
	TREM1.9266.1.3	Q9NP99	Yes	TREM1	Triggering receptor expressed on myeloid cells 1
	TSN.12477.42.3	Q15631	No	TSN	Translin
	TST.12663.1.3	Q16762	No	TST	Thiosulfate sulfurtransferase
	TTC17.9550.153.3	Q96AE7	No	TTC17	Tetratricopeptide repeat protein 17
	TTC9B.9386.42.3	Q8N6N2	No	TTC9B	Tetratricopeptide repeat protein 9B
	TWSG1.9234.8.3	Q9GZX9	Yes	TWSG1	Twisted gastrulation protein homolog 1
	UBE2G2.9199.6.3	P60604	Yes	UBE2G2	Ubiquitin-conjugating enzyme E2 G2
	UBE2J2.8802.24.3	Q8N2K1	No	UBE2J2	Ubiquitin-conjugating enzyme E2 J2
	UGT1A6.7891.45.3	P19224	No	UGT1A6	UDP-glucuronosyltransferase 1-6
	ULBP1.3081.70.2	Q9BZM6	No	ULBP1	UL16-binding protein 1
	ULBP3.2747.3.2	Q9BZM4	No	ULBP3	UL16-binding protein 3
	UQCRB.12957.62.3	P14927	No	UQCRB	Cytochrome b-c1 complex subunit 7
	UST.8364.74.3	Q9Y2C2	No	UST	Uronyl 2-sulfotransferase
	VEGFA.14032.2.3	P15692	Yes	VEGFA	Vascular endothelial growth factor A
	VTI1B.8963.8.3	Q9UEU0	No	VTI1B	Vesicle transport through interaction with t-SNAREs homolog 1B
	VWC2L.7995.16.3	B2RUY7	No	VWC2L	von Willebrand factor C domain-containing protein 2-like
	WFDC12.6037.6.3	Q8WWY7	No	WFDC12	WAP four-disulfide core domain protein 12
	WFDC2.11388.75.3	Q14508	Yes	WFDC2	WAP four-disulfide core domain protein 2
	WFIKKN2.3235.50.2	Q8TEU8	No	WFIKKN2	WAP, Kazal, immunoglobulin, Kunitz and NTR domain-containing protein 2
	YIPF6.9984.12.3	Q96EC8	No	YIPF6	Protein YIPF6
	YWHAE.14157.21.3	P62258	No	YWHAE	14-3-3 protein epsilon
	ZNF410.12843.6.3	Q86VK4	No	ZNF410	Zinc finger protein 410
	ZNRF3.14122.132.3	Q9ULT6	No	ZNRF3	E3 ubiquitin-protein ligase ZNRF3

## Sheet: Table S8
	Supplementary Table 8. Intercept and coefficient information for the 491-SOMAmer aging clock listed in Supplementary Table 7.
	SOMAmer	Coefficient
	(Intercept)	43.6816
	A1CF.12423.38.3	0
	A4GALT.8759.29.3	0
	AARS.12340.17.3	0
	ABCC6.8935.22.3	0
	ABHD12.7825.7.3	0
	ABHD14A.5715.4.3	0
	ABL1.3341.33.4	0
	ABL2.5261.13.3	0
	ABLIM3.13578.98.3	0
	ABO.9253.52.3	0
	ACACB.12900.29.3	0
	ACAN.3280.49.2	-0.00122269
	ACAP2.12343.14.3	0
	ACBD6.10075.75.3	0
	ACBD7.13563.259.3	-0.152786
	ACE2.2805.6.2	0
	ACLY.12700.9.3	0
	ACP1.3858.5.1	0
	ACP2.9237.54.3	0
	ACP5.3232.28.2	0
	ACPL2.6079.59.3	0
	ACVR1B.2806.49.2	0
	ACVRL1.2969.11.1	0
	ACYP2.12812.25.3	0
	ADAM11.6586.19.3	0
	ADAM12.4420.7.2	0
	ADAM19.8948.13.3	0
	ADAM23.7049.2.3	0
	ADAM29.13549.15.3	0
	ADAM9.3795.6.2	0
	ADAMTS1.3174.2.1	0
	ADAMTS13.3175.51.5	0
	ADAMTS15.4533.76.2	0
	ADAMTS3.8845.2.3	0
	ADAMTS4.2809.25.2	0.134459
	ADAMTS5.3168.8.2	0.266644
	ADAMTS6.6441.62.3	0
	ADAMTSL1.6575.79.3	0
	ADCK4.9794.17.3	0
	ADCYAP1.4593.11.1	0
	ADCYAP1.4594.22.2	0
	ADCYAP1.8285.64.3	0
	ADGRF1.11243.90.3	0
	ADGRF5.6409.57.3	0
	ADGRG5.4551.72.3	0
	ADH1B.9834.62.3	0
	ADH4.8325.37.3	0
	ADM.14115.34.3	0
	ADPGK.6221.1.3	0
	ADRBK1.3347.9.2	0
	ADSS.12644.63.3	0
	ADSSL1.13998.26.3	0
	AFP.5792.8.2	-0.0029131
	AGER.4125.52.2	-0.114673
	AGFG1.11681.8.3	0
	AGGF1.8051.10.3	0
	AGO1.11651.24.3	0
	AGR2.4959.2.1	0
	AGRP.2813.11.2	-1.12341
	AHSA1.11633.89.3	0
	AHSG.3581.53.3	-0.31039
	AIF1.2849.49.1	0
	AIFM1.13424.51.3	0
	AIFM1.9522.3.3	0
	AIMP1.2714.78.2	0
	AK1.5012.67.1	0
	AKR1A1.4192.10.2	0
	AKR1B1.9854.36.3	0
	AKR1C1.12618.50.3	0.0194776
	AKT1.AKT2.AKT3.2867.52.2	0
	AKT1.AKT2.AKT3.3392.68.2	0
	AKT2.14685.17.3	0
	AKT2.5360.9.2	0
	ALCAM.5451.1.3	0
	ALDH3A1.11480.1.3	0
	ALDH3B1.12940.35.3	0
	ALDOA.5864.10.3	0
	ALDOC.9876.20.3	0
	ALKBH5.8793.13.3	0
	ALOX15B.12422.143.3	0
	ALPI.10463.23.3	0
	AMBN.6522.57.3	0
	AMELX.8578.45.3	0
	AMH.4923.79.1	0
	AMICA1.5094.62.3	0
	AMICA1.8232.90.3	0
	AMIGO1.9979.13.3	0
	AMN.4322.28.3	0
	AMY1A.7918.114.3	0
	ANAPC10.12345.4.3	0.0221127
	ANAPC7.11690.47.3	0
	ANGPT1.2811.27.1	0
	ANGPT2.13660.76.3	0
	ANGPT2.2602.2.2	0
	ANGPT4.2500.2.3	0
	ANGPTL1.11142.11.3	0
	ANGPTL1.9092.33.3	0
	ANGPTL3.3281.19.1	0
	ANGPTL4.3796.79.2	0
	ANGPTL7.6371.50.3	0
	ANK2.7624.19.3	0
	ANKRD27.12445.50.3	0
	ANKRD46.7851.30.3	0
	ANP32A.13073.14.3	0
	ANP32B.4194.26.3	0
	ANXA1.4960.72.1	0
	ANXA10.13605.16.3	0
	ANXA2.13700.10.3	0
	ANXA2.4961.17.1	0
	ANXA9.13588.11.3	0.115562
	AOC2.6434.18.3	-0.048762
	AP4M1.10076.1.3	0
	APAF1.13583.19.3	0
	APBB1.12822.34.3	0
	APBB1.14206.28.3	0
	APBB2.12753.6.3	0
	APBB2.12761.12.3	0
	APBB3.13589.10.3	0
	APCDD1.6599.5.3	0
	APCS.2474.54.5	0
	APEX1.9849.13.3	0
	APLP2.10627.87.3	-0.198604
	APLP2.7915.31.3	0
	APMAP.10605.22.3	0.102771
	APOA5.11318.20.3	0
	APOA5.12908.15.3	-0.0130129
	APOB.2797.56.2	0.395133
	APOBEC3G.13930.3.3	0
	APOD.4712.28.2	0
	APOD.8262.20.3	0.131134
	APOE.2937.10.2	0
	APOE.5312.49.3	0
	APOF.12370.30.3	0
	APOL1.11510.31.3	-0.143889
	APOL1.9506.10.3	0
	APOM.10445.20.3	-0.0286755
	APOM.14125.5.3	0
	APOO.9373.405.3	0
	APP.3171.57.2	0
	APPL1.12825.18.3	0.0245681
	AREG.2970.60.2	0
	ARF3.12578.13.3	0
	ARF6.12425.104.3	0
	ARFGAP2.11664.32.3	0
	ARFIP1.13488.3.3	0
	ARFIP2.12630.8.3	1.46701
	ARHGAP1.11955.1.3	0
	ARHGAP25.11333.82.3	0
	ARHGAP30.12807.89.3	0.032203
	ARHGAP36.6289.78.3	0
	ARHGAP5.14748.31.3	0
	ARHGDIA.6454.38.3	0
	ARHGDIB.9846.32.3	0
	ARHGEF1.13976.9.3	0
	ARHGEF10.9061.3.3	0
	ARHGEF2.12848.9.3	0
	ARHGEF25.13519.112.3	0
	ARHGEF7.13932.45.3	0
	ARID3A.3875.62.1	0
	ARL1.12392.30.3	0
	ARL11.12433.8.3	0
	ARL3.12571.14.3	0
	ARMC5.8785.1.3	0
	ARMC5.8816.44.3	0
	ARMC5.9945.8.3	0
	ARPC3.13573.5.3	0
	ARPP19.4963.19.1	0
	ARPP21.12860.7.3	0
	ARRB1.12643.4.3	0
	ARRDC3.12352.70.3	0
	ARSA.3583.54.4	0
	ARSB.3172.28.2	0
	ARSK.8269.327.3	0.0398763
	ART3.10970.3.3	0
	ART3.7970.315.3	-0.101327
	ART4.6576.1.3	0
	ARTN.2939.10.2	0
	ASAH1.5748.20.3	0
	ASAH2.3212.30.3	0
	ASAP2.13518.5.3	0
	ASCC1.10647.18.3	0
	ASGR1.5452.71.3	0
	ASGR2.9474.22.3	-0.159258
	ASH1L.12622.96.3	0
	ASH2L.12832.10.3	0
	ASIC4.6951.26.3	0
	ASIP.5676.54.3	0
	ASL.11241.8.3	0
	ASMTL.10089.7.3	0
	ASNA1.13620.10.3	0
	ASPH.6998.106.3	0
	ASPN.6451.64.3	0.520487
	ASPRV1.13023.8.3	0
	ASTL.7993.23.3	0
	ATAD1.6625.31.3	0
	ATAD2.13043.157.3	0
	ATF6.11277.23.3	-0.110329
	ATG7.12627.97.3	0
	ATP1A1.11993.227.3	0
	ATP1B2.7218.87.3	-0.302304
	ATP2A3.13510.7.3	0
	ATP4B.9994.217.3	0
	ATP5B.4965.27.1	0
	AURKA.3091.70.2	-0.00592702
	AURKB.3346.72.2	0
	AXIN2.12925.105.3	-0.0421964
	AXIN2.8429.16.3	0
	AZGP1.9312.8.3	0
	B3GALT6.7981.230.3	0
	B3GALTL.5727.35.3	-0.049592
	B3GAT3.6897.38.3	0
	B3GNT1.8259.25.3	0
	B3GNT2.7980.72.3	0
	B3GNT6.7082.2.3	0
	B3GNT8.9297.12.3	0.0366859
	B4GALT1.13381.49.3	0
	B4GALT2.9595.11.3	0
	B4GALT3.6921.24.3	0
	B4GALT5.10425.3.3	0
	B4GALT6.10832.24.3	0
	B4GALT7.7806.33.3	0.0540527
	BACH1.12451.62.3	0
	BACH2.12756.3.3	-0.0394918
	BAD.5870.23.2	0
	BAG3.10078.5.3	0
	BAG4.12844.10.3	0
	BAGE2.6294.11.3	0
	BAGE3.6442.6.3	0
	BARD1.13977.28.3	0
	BATF3.8858.21.3	-0.0449678
	BCAM.2816.50.2	0
	BCAN.3461.58.1	-0.0451844
	BCAP29.11570.94.3	0
	BCAR3.12634.79.3	0
	BCL10.8768.4.3	0.0904925
	BCL2.3412.7.1	0
	BCL2A1.3413.50.2	0
	BCL2L1.4423.77.2	0
	BCL2L2.13097.11.3	0
	BCL2L2.7134.14.3	0
	BCL6.13640.5.3	0
	BDNF.2421.7.3	0
	BDP1.8929.7.3	0
	BECN1.13032.1.3	0
	BET1L.10959.125.3	-0.0419891
	BGLAP.11067.13.3	0
	BGN.13690.26.3	-0.460202
	BGN.3284.75.1	0.197674
	BID.5798.3.3	0
	BIN1.9574.11.3	0
	BIRC3.4973.18.1	0
	BIRC5.3472.40.2	0
	BLVRA.11382.5.3	0
	BMP10.3587.53.2	0
	BMP6.3736.60.3	0
	BMP6.8459.10.3	0
	BMP7.2972.57.2	0
	BMPER.3654.27.5	0.0122581
	BMPR1A.4859.6.1	0.0827943
	BMX.3414.40.2	0
	BNIP3.7045.4.3	-0.0775235
	BNIP3L.7835.2.3	0
	BOC.4328.2.2	0
	BOLA2.8404.102.3	0
	BPGM.12020.39.3	0
	BPI.4126.22.1	0
	BPIFA1.6473.55.3	0
	BPIFB1.11246.3.3	0
	BRD1.11607.15.3	0
	BRDT.12748.6.3	0
	BRF1.5384.67.3	0
	BRICD5.6612.90.3	0
	BRPF1.11671.19.3	0
	BRSK2.9790.28.3	0.0156093
	BSG.3585.54.6	0
	BST1.4535.50.2	0
	BTK.3416.2.2	0
	BTNL9.7950.142.3	0
	BUB1.12033.3.3	0
	C10orf35.8220.15.3	0
	C10orf54.14123.34.3	0
	C11orf68.8307.47.3	0
	C12orf49.9387.13.3	0
	C14orf93.6439.59.3	0
	C16orf54.12394.53.3	0
	C17orf67.9070.1.3	0
	C17orf78.6571.75.3	0
	C17orf78.8545.14.3	-0.0981128
	C17orf89.9030.56.3	0
	C18orf32.8236.8.3	0
	C19orf18.9445.44.3	0
	C19orf80.7183.102.3	0
	C1D.7821.6.3	0
	C1GALT1C1.5735.54.3	0
	C1orf115.8366.19.3	0
	C1orf185.10667.78.3	0
	C1orf198.8035.6.3	0
	C1orf210.8088.56.3	-0.0703209
	C1orf226.7989.5.3	0.0102741
	C1QBP.4967.1.1	0
	C1QC.14100.63.3	0
	C1QL4.7132.55.3	0
	C1QTNF1.6304.8.3	0
	C1QTNF3.7251.64.3	0.701209
	C1QTNF5.7810.20.3	0
	C1QTNF9.6019.12.3	0
	C1RL.9348.1.3	-0.0173517
	C21orf33.5981.6.3	0
	C22orf15.7073.69.4	0
	C2orf40.6362.6.3	0
	C2orf66.5677.15.3	0
	C2orf82.9439.454.3	0
	C3.2755.8.2	0
	C3orf18.6994.19.3	0
	C4A.C4B.4481.34.2	0
	C5orf38.6378.2.3	0
	C5orf63.13378.80.3	0
	C6.4127.75.1	0
	C6orf226.8078.15.3	0
	C6orf89.10885.36.3	0
	C7orf69.9544.24.3	0
	C8A.C8B.C8G.2429.27.4	0
	C8orf33.9613.16.3	0
	C9.3060.43.2	0
	C9orf89.7778.104.3	-0.0582898
	CA1.4969.2.1	0
	CA10.13666.222.3	0
	CA10.3289.19.2	0
	CA2.4970.55.1	0
	CA3.3799.11.2	0
	CA4.3177.49.2	0
	CA5A.8791.151.3	0
	CA6.3352.80.3	0
	CA9.3798.71.1	0
	CACNA2D3.8885.6.3	0
	CACYBP.12432.23.3	0
	CADM1.3326.58.2	0
	CADM3.3630.27.4	0
	CADM4.8619.12.3	0
	CALB1.9918.23.3	0
	CALCA.10494.48.3	0
	CALCOCO2.12534.10.3	0
	CALN1.10933.107.3	0
	CALR.5264.65.3	-0.00855847
	CALY.10671.67.3	0
	CAMK1.3592.4.3	0
	CAMK1D.3418.12.2	0
	CAMK2A.3350.53.2	0
	CAMK2B.3351.1.1	0
	CAMKK1.3877.67.2	-0.0581306
	CAND1.13937.75.3	0
	CANT1.6480.1.3	0
	CANX.8834.58.3	0
	CAPN2.14684.17.3	0
	CAPN3.12385.4.3	-0.00590086
	CAPSL.13688.2.3	0
	CARHSP1.12808.103.3	0
	CARS.14098.28.3	0
	CARTPT.5743.82.3	0
	CASC4.10613.33.3	0
	CASC4.8838.10.3	0
	CASP10.5340.24.3	0
	CASP2.4904.7.1	0
	CASP3.3593.72.3	0
	CASS4.12855.16.3	0
	CAST.3026.5.2	0.0604205
	CAT.3488.64.2	0
	CAV2.9457.3.3	0
	CBFB.10048.7.3	0
	CBL.12016.60.3	0
	CBLN1.9313.27.3	0
	CBLN4.5688.65.3	0
	CBR1.12381.26.3	9.53866e-05
	CBR3.14091.42.3	0
	CBS.10086.39.3	0
	CBX5.4540.11.2	0
	CBX7.13027.20.3	0
	CCBL2.12682.5.3	0
	CCDC101.12788.6.3	0
	CCDC126.6388.21.3	-0.0403233
	CCDC134.5587.3.3	0
	CCDC167.7797.11.3	0
	CCDC51.12790.10.3	0
	CCDC80.3234.23.2	0.452304
	CCDC90B.7792.58.3	0
	CCL1.13687.5.3	0
	CCL1.2770.51.2	0
	CCL11.5301.7.3	0.098927
	CCL13.4144.13.1	0
	CCL14.2900.53.3	0
	CCL15.14109.15.3	0
	CCL15.3509.1.1	0
	CCL16.4913.78.1	0.0172642
	CCL17.3519.3.2	0.0529609
	CCL19.4922.13.1	0
	CCL20.2468.62.3	0
	CCL21.2516.57.3	0
	CCL22.3508.78.3	-0.169855
	CCL23.2913.1.2	-0.0260906
	CCL23.3028.36.2	0
	CCL24.4128.27.2	0
	CCL25.14068.29.3	-0.0666701
	CCL25.2705.5.2	0
	CCL26.9168.31.3	-0.00934667
	CCL27.2192.63.10	0
	CCL28.2890.59.2	0
	CCL3.3040.59.1	0
	CCL3L1.2783.18.2	0
	CCL5.5480.49.3	0
	CCL7.4886.3.1	0
	CCL8.2785.15.2	0
	CCM2.12347.29.3	0
	CCNB1.5347.59.3	0
	CCNB1IP1.9728.4.3	0
	CCNC.7817.36.3	0
	CCNH.9848.22.3	0
	CCPG1.8889.5.3	0
	CD109.3290.50.2	0
	CD163.5028.59.1	0
	CD177.13116.25.3	-0.0443046
	CD1D.8749.194.3	0
	CD2.7100.31.3	0
	CD200.5112.73.3	0
	CD200R1.5103.30.3	0
	CD200R1L.8980.19.3	-0.0267982
	CD207.3361.26.2	0
	CD209.3029.52.2	0.0868644
	CD22.2891.1.3	0
	CD226.5062.60.3	0
	CD226.5721.1.3	0
	CD274.5060.62.3	0
	CD300A.5630.48.3	0
	CD300C.13406.161.3	0
	CD300C.5066.134.3	-0.12609
	CD300E.10798.4.3	0
	CD300LB.10713.151.3	0
	CD300LF.5623.11.3	0
	CD300LG.9909.4.3	0
	CD33.3166.92.1	0
	CD34.11285.8.3	0
	CD34.9023.9.3	0.221984
	CD36.2973.15.2	0.131067
	CD38.11505.1.3	0
	CD38.11513.92.3	0
	CD3E.8069.85.3	0
	CD3G.7924.7.3	0
	CD4.3143.3.1	0
	CD40LG.3534.14.2	0
	CD44.9283.8.3	0
	CD47.6653.58.3	0
	CD48.3292.75.1	0
	CD5.14065.11.3	0
	CD55.5069.9.3	0
	CD58.10938.13.3	-0.0099538
	CD59.11514.196.3	0
	CD63.9190.7.3	0
	CD70.5807.77.3	0
	CD70.8762.38.3	0
	CD74.6974.6.3	0
	CD74.8748.45.3	0
	CD79A.7796.10.3	0
	CD79B.6351.55.3	0
	CD80.2603.61.2	0
	CD84.3642.4.1	0.0504307
	CD84.8770.136.3	0
	CD86.5337.64.3	0
	CD8B.9310.2.3	0
	CD93.11200.52.3	0
	CD93.14136.234.3	-0.970535
	CD96.9735.44.3	0
	CD97.2822.56.2	0
	CDC2.CCNB1.3422.4.2	0
	CDC25B.12427.8.3	0
	CDC42.9840.2.3	-0.0327321
	CDC42BPA.12706.2.3	0
	CDC42BPB.3629.60.4	0
	CDCP1.6565.68.3	0
	CDH1.2501.51.3	0
	CDH12.10701.30.3	0
	CDH12.3656.9.1	0
	CDH15.11215.6.3	0
	CDH15.5410.53.3	0
	CDH2.3797.1.1	0
	CDH3.2643.57.2	0
	CDH5.2819.23.2	0
	CDH7.7959.34.3	0
	CDHR1.8372.29.3	0
	CDHR3.8222.49.3	0.00824547
	CDHR3.9463.26.3	0
	CDHR5.9962.1.3	0
	CDK2.CCNA2.3357.67.2	0
	CDK2AP1.9450.18.3	0
	CDK5.CDK5R1.3358.51.2	0
	CDK8.CCNC.3359.11.2	0
	CDKN1B.3719.2.2	0
	CDKN2B.9874.28.3	0
	CDKN3.14178.18.3	-0.0171713
	CDNF.4962.52.1	0
	CDON.4541.49.2	-0.539474
	CDSN.7085.81.3	0
	CDY1.7097.8.3	0
	CEACAM1.8031.11.3	0
	CEACAM21.7204.1.3	0
	CEACAM4.10910.6.3	-0.0161706
	CEBPB.10337.83.3	0
	CECR1.6077.63.3	0
	CEL.9796.4.3	0
	CELA2A.7140.1.3	0
	CELA3B.6357.83.3	0
	CELF2.7245.2.3	0
	CENPW.8864.59.3	0.00138466
	CEP57.11276.1.3	0
	CEP57.9067.152.3	-8.84588e-05
	CEP57.9905.8.3	0
	CERS5.13494.6.3	0
	CETN2.13078.3.3	0
	CFAP45.6553.68.3	0
	CFB.4129.72.1	0
	CFC1.3294.55.2	0
	CFH.4159.130.1	0
	CFHR5.3666.17.4	0
	CFHR5.7885.17.3	0
	CFI.2567.5.6	0
	CFL1.4203.50.2	0
	CFP.2960.66.2	0
	CGA.14056.4.3	0
	CGA.CGB.4914.10.1	0
	CGA.FSHB.3032.11.2	1.05373
	CGA.LHB.2953.31.2	0
	CGA.TSHB.3521.16.2	0
	CGB2.6213.10.3	0
	CGREF1.6257.56.3	0
	CHAD.13460.4.3	-0.151137
	CHCHD10.11270.17.3	0
	CHCHD2.8015.144.3	0
	CHD7.14005.2.3	0
	CHEK1.2853.68.2	0
	CHGA.8476.11.3	0
	CHGB.8235.48.3	0
	CHI3L1.11104.13.3	0
	CHI3L2.9383.24.3	0
	CHIC2.10914.4.3	0
	CHIT1.3600.2.3	0.253582
	CHKB.13117.232.3	-0.000572059
	CHL1.3601.54.3	0
	CHP1.12458.79.3	0
	CHRD.13438.115.3	0
	CHRDL1.3362.61.2	0
	CHRDL2.6086.15.3	-0.213566
	CHST1.7803.4.3	0
	CHST11.7779.86.3	0
	CHST14.7262.191.3	0
	CHST15.14097.86.3	0
	CHST15.4469.78.2	0
	CHST2.4428.1.2	0
	CHST3.7189.55.3	0
	CHST5.7020.13.3	0
	CHST6.4429.51.2	0
	CHST9.11646.4.3	0
	CILP.5717.2.3	0
	CIRBP.12724.81.3	0
	CISD1.7745.3.3	0
	CISD2.8094.20.3	-0.0324863
	CKAP2.5345.51.3	0.140807
	CKB.3800.71.2	0
	CKM.2670.67.4	-0.154256
	CLC.11094.104.3	-0.0651101
	CLEC10A.10955.4.3	0
	CLEC11A.2966.65.2	0
	CLEC12A.11187.11.3	0
	CLEC14A.10461.57.3	0
	CLEC2A.10953.14.3	0
	CLEC2B.7786.83.3	0
	CLEC2D.7054.87.3	0
	CLEC2L.8242.9.3	0
	CLEC4D.7752.31.3	0
	CLEC4E.7077.9.4	0
	CLEC4M.3030.3.2	0
	CLEC5A.8282.15.3	0
	CLEC6A.6911.103.3	0
	CLEC7A.3603.60.5	0
	CLECL1.14308.192.3	0
	CLIC4.12491.23.3	0
	CLIC5.12475.48.3	-0.0786825
	CLINT1.11659.31.3	0
	CLK2.11327.56.3	0
	CLMP.10440.26.3	0
	CLMP.9585.80.3	0
	CLN5.8874.53.3	0
	CLN5.9795.9.3	0
	CLPB.11860.3.3	0
	CLPS.5749.53.3	0
	CLPSL2.7767.1.3	0
	CLSTN3.6291.55.3	0
	CLTC.13711.10.3	0
	CLU.4542.24.2	0
	CMA1.3423.59.2	0
	CMPK1.4786.58.3	0
	CMPK1.8312.139.3	0
	CNDP2.3192.3.2	0
	CNEP1R1.13532.25.3	0
	CNOT1.13482.14.3	-0.121957
	CNP.6609.22.3	0
	CNTF.3489.9.2	0
	CNTFR.14101.2.3	0
	CNTFR.2711.6.2	0
	CNTN2.3296.92.2	0.0856008
	CNTN4.3298.52.2	0
	CNTN5.3299.29.2	0
	CNTNAP1.14617.7.3	0
	CNTNAP2.6965.19.3	0
	COA3.7888.58.3	0
	COCH.7227.75.3	0.0214521
	COG8.9543.131.3	0.0141716
	COL11A2.11278.4.3	-0.405158
	COL15A1.8974.172.3	-0.731205
	COL18A1.2201.17.6	0
	COL1A1.11140.56.3	0
	COL20A1.8804.39.3	0
	COL26A1.9539.25.3	0
	COL28A1.10702.1.3	0
	COL6A1.11150.3.3	0
	COL6A3.11196.31.3	0
	COL6A5.11155.16.3	0
	COL8A1.4807.13.3	0
	COL9A2.9804.11.3	0
	COLEC10.6558.5.3	0
	COLEC11.4430.44.3	0
	COLEC12.5457.5.2	0
	COLEC12.9787.23.3	0
	COLGALT1.5638.23.3	0
	COLGALT2.7234.12.3	0
	COMMD1.12509.115.3	0
	COMMD7.2823.7.1	0
	COPS2.14029.42.3	0
	COTL1.4905.63.1	0
	COX4I2.7850.1.3	0
	COX5B.7887.57.3	0
	COX6C.8903.1.3	0
	COX7A1.8390.25.3	0
	COX8A.10497.242.3	0
	CPA2.9276.7.3	0
	CPA4.9267.2.3	0
	CPB1.6356.3.3	0.0067199
	CPM.7768.10.3	0
	CPNE1.5346.24.3	0
	CPVL.8891.7.3	0
	CPXM1.6255.74.3	-0.0229647
	CPZ.6493.9.3	0
	CRABP1.11967.23.3	0
	CRABP2.11696.7.3	0
	CRB1.12012.33.3	0
	CREB3L1.11198.37.3	0
	CREB3L4.11308.8.3	0
	CREBBP.13614.6.3	0
	CREG1.9357.4.3	0
	CRELD1.7628.40.3	0
	CRH.5614.44.3	0
	CRHBP.6039.24.3	0
	CRIM1.8699.43.3	0
	CRISP2.9282.12.3	0
	CRISP3.3187.52.2	0
	CRISPLD2.5691.2.3	-0.0770914
	CRK.4976.57.1	0
	CRKL.9877.28.3	0
	CRLF1.CLCF1.2607.54.2	0
	CRLF2.13694.24.3	0
	CRLF2.2746.56.1	0
	CROT.13929.27.3	0.139068
	CRP.4337.49.2	0
	CRTAM.5068.54.3	0
	CRTAM.7968.15.3	-0.0472601
	CRYAA.10087.10.3	0
	CRYBB2.10000.28.3	0
	CRYGD.12366.16.3	0
	CRYZL1.9207.60.3	0
	CSAG1.5716.49.3	0
	CSDC2.12754.14.3	0
	CSDE1.12735.39.3	0
	CSF1.3738.54.4	0
	CSF2.4697.59.2	0
	CSF2RA.10438.19.3	0
	CSF2RB.10512.13.3	0
	CSF2RB.11137.43.3	0
	CSF3.8952.65.3	0
	CSF3R.2719.3.4	0
	CSGALNACT2.10772.21.3	0
	CSH1.CSH2.13103.125.3	0
	CSK.3363.31.4	0
	CSMD1.9598.23.3	0
	CSMD2.9971.5.3	0
	CSN1S1.4695.49.2	0
	CSNK1D.11289.31.3	0
	CSNK1G2.12653.13.3	0
	CSNK2A1.3427.63.2	0
	CSNK2A1.5224.20.3	-0.0720269
	CSNK2A1.CSNK2B.5225.50.3	0
	CSNK2A2.CSNK2B.5226.36.3	0
	CSPG4.8951.162.3	0
	CSRP2.12968.2.3	0
	CSRP3.9171.11.3	0
	CST5.13661.193.3	0
	CST6.14711.27.3	0
	CST6.3303.23.2	0
	CST7.3302.58.1	-0.000949818
	CST8.10572.65.3	0
	CT55.9363.11.3	0
	CTBS.6115.40.3	0
	CTCF.14624.51.3	0
	CTF1.13732.79.3	0
	CTF1.2889.37.2	0
	CTGF.2975.19.2	0
	CTNNA2.9872.23.3	0
	CTRB1.5671.1.3	0.0206366
	CTRC.5626.20.3	0
	CTRL.9229.9.3	0
	CTSA.3179.51.2	0
	CTSB.3061.61.2	0
	CTSC.3178.5.2	0
	CTSE.3594.6.5	0
	CTSF.8393.121.3	0
	CTSF.9212.22.3	0.337989
	CTSG.2431.17.3	0
	CTSH.3737.6.3	0
	CTSH.8465.52.3	0
	CTSO.9264.11.3	0
	CTSS.3181.50.2	0
	CTSV.3364.76.2	-0.377261
	CTSZ.4971.1.1	0
	CTXN3.10467.58.3	0
	CUBN.12904.180.3	-0.0517978
	CUL3.10045.47.3	0
	CUL4B.13743.56.3	0
	CUL9.12991.49.3	0.0261153
	CUZD1.7943.16.3	0
	CX3CL1.2827.23.2	0
	CXADR.11204.80.3	-0.213478
	CXCL1.2985.35.1	0
	CXCL10.4141.79.1	0
	CXCL11.3038.9.2	0
	CXCL12.2330.2.1	0
	CXCL12.3516.60.2	0
	CXCL13.3487.32.2	0
	CXCL14.5730.60.3	0
	CXCL16.2436.49.4	0
	CXCL3.CXCL2.2986.49.2	0
	CXCL3.CXCL2.3148.49.1	0
	CXCL5.2979.8.2	0.0874895
	CXCL8.3447.64.2	0
	CXCL9.11593.21.3	-0.0886686
	CXCL9.9188.119.3	0
	CYB5A.11287.14.3	0
	CYB5R3.7215.18.3	0
	CYCS.2942.50.2	0
	CYGB.11546.7.3	0
	CYP3A4.2943.5.2	0
	CYP3A4.7879.12.3	0
	CYR61.6264.9.3	0
	CYTH2.12533.135.3	0
	CYTH4.12746.4.3	0
	CYTIP.13612.7.3	0
	DAG1.8369.102.3	0
	DAPK2.4355.13.1	0
	DBNL.4978.54.2	0
	DCAF5.11283.13.3	0
	DCBLD2.9338.2.3	0.514394
	DCK.9836.20.3	0
	DCLK3.7826.1.3	0
	DCN.2666.53.2	0
	DCP1A.14008.22.3	0
	DCTN2.5879.51.3	0
	DCTPP1.4314.12.2	0.258733
	DCUN1D3.13553.4.3	0
	DCUN1D5.8760.10.3	0
	DDC.3538.26.1	-0.0238812
	DDR2.3606.2.5	-0.0590845
	DDX25.13984.23.3	0
	DDX39B.9742.59.3	0
	DDX58.12382.2.3	-0.131398
	DEAF1.6369.82.3	0
	DEFB1.6629.3.3	0
	DEFB103A.5679.16.3	0
	DEFB104A.5763.67.3	0.123064
	DEFB105A.10962.46.3	0
	DEFB106A.5664.57.3	0
	DEFB107A.6399.52.3	0.000656119
	DEFB108B.5611.56.3	0
	DEFB110.8340.9.3	0
	DEFB112.5689.1.3	0
	DEFB113.13374.4.3	0
	DEFB115.8391.12.3	0
	DEFB116.11144.10.3	-0.0132727
	DEFB118.9306.7.3	0
	DEFB119.10689.5.3	0
	DEFB119.13455.10.3	0
	DEFB119.8315.5.3	0
	DEFB119.8370.102.3	0
	DEFB121.5765.53.3	0
	DEFB123.9362.11.3	0.0361798
	DEFB125.9486.13.3	0.0149507
	DEFB128.6360.7.3	0
	DEFB134.10610.8.3	0
	DEFB135.6411.58.3	0
	DEFB136.9332.6.3	0
	DEPP.7178.59.3	0
	DERL1.13393.46.3	0
	DES.12030.82.3	0
	DGCR14.11356.19.3	0
	DGCR2.8055.33.3	0
	DGCR6.9444.70.3	0
	DGKB.12895.28.3	0
	DHFR.9823.2.3	0
	DHH.4389.2.1	0
	DHX38.13645.14.3	0
	DHX58.14012.17.3	-0.0898243
	DHX8.11601.26.3	0
	DHX9.10527.22.3	0
	DIABLO.3122.6.2	0
	DIMT1.12694.28.3	0
	DIRAS3.12406.119.3	0
	DKK1.3535.84.1	0
	DKK3.3607.71.6	0.36879
	DKK4.3365.7.2	0
	DKKL1.3644.5.4	0
	DLD.10025.1.3	0
	DLG3.7897.75.3	0
	DLK1.6496.60.3	0
	DLK1.8380.244.4	0
	DLK2.9359.9.3	0
	DLL1.5349.69.3	0
	DLL1.8264.43.3	0
	DLL4.3305.6.1	0
	DMKN.8535.102.3	0
	DMPK.9010.3.3	0
	DNAJA4.9744.139.3	0
	DNAJB1.3852.19.2	0
	DNAJB11.7110.2.3	0
	DNAJB12.8006.12.3	0
	DNAJB14.8037.53.3	0.0192154
	DNAJB14.8053.16.3	-0.00241544
	DNAJB2.11438.6.3	0
	DNAJB9.11214.40.3	0
	DNAJC10.8297.8.3	0.0371047
	DNAJC15.7197.2.3	0
	DNAJC17.14655.1.3	0
	DNAJC18.8033.1.3	0
	DNAJC19.4545.53.3	0
	DNAJC27.12799.65.3	0
	DNAJC30.7866.11.3	0
	DNAJC4.8016.19.3	0
	DNASE2B.6533.20.3	0
	DNER.11442.1.3	0
	DNER.9769.48.3	0
	DOCK9.14002.18.3	0
	DOK2.14246.50.3	0
	DPEP1.8794.13.3	0
	DPEP2.8327.26.3	0
	DPP10.7890.68.3	0
	DPP7.3608.12.5	0
	DPP7.8346.9.3	0
	DPT.4979.34.2	0.136675
	DPY30.13943.38.3	0
	DPYSL3.12707.26.3	0
	DPYSL5.12683.156.3	-0.0640687
	DRGX.8034.6.3	0
	DSC2.13126.52.3	0
	DSC3.4981.6.1	0
	DSCAM.9175.48.3	0
	DSG1.2976.58.2	0
	DSG2.9484.75.3	-0.0898059
	DTX1.11430.49.3	0
	DTX3L.11643.73.3	0
	DUSP13.6525.17.3	0
	DUSP15.12838.28.3	0
	DUSP16.14631.22.3	0
	DUSP4.10035.6.3	-0.0230026
	DUSP6.12341.8.3	0
	DVL2.13575.40.3	0
	DYNAP.10692.48.3	-0.116022
	DYNLL1.3881.49.2	0.0338687
	DYNLT3.12867.40.3	0
	DYRK3.4359.87.1	0
	ECE1.3611.70.4	-0.0895814
	ECE1.8767.44.3	0
	EDA.14024.196.3	0
	EDA.2826.53.2	-0.0106803
	EDA2R.3083.71.1	0
	EDAR.2977.7.2	0
	EDC4.13066.42.3	0
	EDDM3B.7782.34.3	-0.00573466
	EDF1.12415.122.3	0
	EDN2.12574.36.3	0
	EEA1.14043.12.3	0
	EEF1B2.5882.34.2	0
	EFCAB14.10830.5.3	0
	EFHA2.6912.6.3	0
	EFNA2.14124.6.3	0
	EFNA3.14153.8.3	-0.0496909
	EFNA3.5759.10.3	0
	EFNA4.2614.28.2	0
	EFNA5.2615.60.2	0
	EFNB1.13104.32.3	0
	EFNB1.5746.37.3	0
	EFNB2.14131.37.3	0
	EFNB2.8772.5.3	0
	EFNB3.2514.65.3	0
	EFNB3.7785.1.3	-0.0534996
	EGF.5509.7.3	0
	EGFR.2677.1.1	0
	EGFR.5328.33.37	0
	EHBP1.12813.18.3	0
	EHD4.11421.10.3	0
	EHF.13387.55.3	0
	EHMT2.5843.60.3	0
	EID3.8079.39.3	0
	EIF1AD.13545.97.3	0
	EIF1AX.9850.38.3	0
	EIF2B1.10080.9.3	0
	EIF3G.11454.87.3	0
	EIF3J.13497.34.3	0
	EIF4A3.4997.19.1	0
	EIF4B.14675.20.3	0
	EIF4E2.9745.20.3	0
	EIF4EBP2.4184.43.3	0
	EIF4G3.13991.47.3	0
	EIF5.2612.5.2	0
	EIF5A.5888.29.3	0
	ELAVL1.11592.1.3	0
	ELF5.13457.33.3	0
	ELK1.10006.25.3	0
	ELK3.5707.55.3	0
	ELL.11459.81.3	0
	ELL2.11494.4.3	0.0132264
	ELMO1.12764.3.3	0
	EMC1.11989.35.3	0.113714
	EMC4.13516.46.3	0
	EMID1.13021.12.3	0
	EMILIN3.8773.172.3	-0.12399
	EMILIN3.8964.14.3	0
	EMILIN3.9991.112.3	-0.0561541
	ENAH.9757.29.3	0
	ENDOU.5656.53.3	0
	ENG.4908.6.1	0
	ENO2.10339.48.3	0
	ENO2.11083.23.3	0
	ENOX2.13422.66.3	0
	ENPP5.6556.5.3	-0.185089
	ENPP7.4435.66.2	0
	ENTHD2.7947.19.3	0.0665892
	ENTPD1.3182.38.2	0
	ENTPD1.7999.23.3	0
	ENTPD3.4436.1.2	0
	ENTPD5.4437.56.3	0
	ENTPD6.8932.1.3	0
	EPHA1.3431.54.2	0
	EPHA10.6036.78.3	-0.00687827
	EPHA2.4834.61.2	0
	EPHA5.14089.41.3	0
	EPHA5.3806.55.1	0.0593575
	EPHB2.5077.28.3	0
	EPHB2.8225.86.3	-0.0427826
	EPHB2.8348.4.3	0
	EPHB3.9220.7.3	0
	EPHB4.3612.6.4	0
	EPHB6.5078.82.3	-0.236196
	EPHB6.9261.14.3	0
	EPO.5813.58.3	0
	EPOR.2715.25.2	0
	EPS15L1.4212.5.3	0
	EPYC.9278.9.3	0
	ERAP1.4964.67.1	0
	ERAP2.8960.3.3	0
	ERBB2.2616.23.18	0
	ERBB3.2617.56.35	0
	ERCC1.12585.39.3	0.00690462
	ERCC4.9895.77.3	0
	EREG.4956.2.1	0.0325181
	ERH.11614.29.3	0
	ERLEC1.8957.72.3	0
	ERLIN1.8776.10.3	0
	ERMAP.8631.13.3	0
	ERO1L.7060.2.3	0
	ERO1LB.7994.41.3	0
	ERP29.13728.19.3	0
	ERP44.6064.4.3	0
	ERVV.1.12531.5.3	0.0383406
	ESAM.2981.9.3	0
	ESAM.7841.84.3	0
	ESD.4984.83.1	0
	ESM1.3805.16.2	0
	ESR1.2945.25.1	0
	ETHE1.3847.56.2	0
	ETNK1.8328.9.3	0
	ETS2.12350.86.3	0
	EVA1C.7008.13.3	0
	EVA1C.8877.22.3	-0.00210696
	EVI2B.13028.2.3	0
	EVL.11656.110.3	0
	EVPL.14019.73.3	0
	EWSR1.12988.49.3	0
	EXOSC1.7930.3.3	0
	EXOSC3.12605.1.3	0
	EXTL2.6528.95.3	0
	EZR.9753.17.3	0
	F10.3077.66.2	-0.191923
	F10.4878.3.1	-0.277538
	F2.5316.54.3	0
	F3.4931.59.1	0.0862967
	F8.13499.30.3	0
	FAAH2.8396.42.3	0
	FABP1.11516.7.3	0
	FABP3.4696.2.2	0
	FABP4.9851.9.3	-0.25172
	FABP5.4985.11.1	0
	FAF2.6956.37.3	0
	FAF2.8761.7.3	0
	FAF2.9738.7.3	0
	FAH.11424.4.3	-0.0697209
	FAIM3.6574.11.3	0
	FAM107A.2760.2.2	0
	FAM107B.4774.62.3	-0.0425294
	FAM107B.7801.30.3	-0.0885229
	FAM134B.8556.5.3	0
	FAM150B.6284.7.3	0
	FAM151A.7856.51.3	-0.149875
	FAM159B.10504.6.3	0
	FAM163A.6260.14.3	0
	FAM163B.10880.38.3	0
	FAM171B.8061.102.3	0
	FAM171B.8786.6.3	0
	FAM171B.8851.42.3	0
	FAM172A.5615.62.3	0
	FAM173A.7148.42.3	0
	FAM174A.6597.24.3	0
	FAM174B.9054.8.3	0
	FAM175B.8945.7.3	0
	FAM177A1.8039.41.3	0
	FAM189A2.5699.19.3	0.110732
	FAM189A2.5719.66.3	0
	FAM19A2.6430.36.3	0.0131468
	FAM19A3.7839.99.3	0
	FAM19A4.6511.17.3	-0.156437
	FAM19A5.5609.92.3	0
	FAM209B.7066.199.4	0
	FAM20A.6433.57.3	0.227934
	FAM20B.7198.197.3	0.0132016
	FAM213A.13423.94.3	0
	FAM24B.8775.61.3	0
	FAM3B.5618.50.3	0
	FAM3B.9177.6.3	0
	FAM3D.13102.1.3	0
	FAM96A.8787.21.3	0.00277302
	FANCL.10063.10.3	0
	FAP.5029.3.1	0
	FARS2.13941.82.3	0
	FAS.5392.73.2	0
	FAS.9218.7.3	0
	FAS.9459.7.3	0.136206
	FASLG.3052.8.2	0
	FATE1.7740.33.3	0
	FAXDC2.9074.6.3	0
	FBLN1.6470.19.3	0
	FBP1.7206.20.3	0
	FBP2.9867.23.3	0
	FBXL4.11416.23.3	-0.0886483
	FBXL4.9921.14.3	0
	FBXL4.9951.36.3	0
	FBXL5.12846.3.3	0
	FBXO3.14628.72.3	-0.151963
	FCAMR.9568.289.3	0
	FCAR.4987.17.1	0
	FCER2.3291.30.2	0
	FCGR1A.3312.64.1	0.0787382
	FCGR2A.3309.2.2	-0.0116556
	FCGR2B.3310.62.1	-0.032146
	FCGR3B.3311.27.1	0.128168
	FCN1.3613.62.5	0
	FCN2.3313.21.2	0
	FCRL1.5728.60.3	0
	FCRL2.7951.146.3	0
	FCRL3.4440.15.2	0
	FCRL4.8973.23.3	0
	FCRL5.6103.70.3	0
	FCRL6.6617.12.3	0
	FEN1.12577.100.3	0
	FGA.FGB.FGG.4907.56.1	0
	FGF1.3486.58.2	0
	FGF10.2441.2.4	0
	FGF16.13725.3.3	0
	FGF16.4393.3.1	0
	FGF19.2762.30.2	0.0327477
	FGF20.2763.66.2	0
	FGF23.3807.1.2	0
	FGF4.4123.60.2	0
	FGF5.3065.65.1	0
	FGF6.4130.71.1	0
	FGF7.14031.18.3	0
	FGF7.4487.1.1	0
	FGF8.2443.10.4	0
	FGF8.4394.71.2	0
	FGF9.2764.20.2	0.0851645
	FGFR2.3808.76.2	0
	FGFR3.13669.6.3	0
	FGFR3.3809.1.2	0
	FGFR4.4988.49.2	0
	FGR.3810.50.2	0
	FHIT.9826.135.3	0
	FIBCD1.9378.6.3	0
	FIG4.6948.82.3	-0.0188508
	FIGF.13098.93.3	0
	FIGF.14705.1.3	0
	FJX1.7921.65.3	-0.101719
	FKBP14.9340.17.3	0
	FKBP2.9339.204.3	0
	FKBP6.12529.32.3	0
	FKBP7.9288.7.3	0
	FLNA.11108.16.3	0
	FLNA.11124.9.3	0.000306593
	FLNA.11170.9.3	0
	FLNA.12906.137.3	0.118196
	FLRT1.13739.3.3	0
	FLRT1.4547.59.2	0
	FLRT2.13122.19.3	0
	FLRT3.13123.3.3	0
	FLRT3.9128.34.3	0
	FLT3.3437.80.3	0
	FLT3LG.14093.10.3	0
	FLT3LG.3053.49.2	0
	FLT4.2358.19.2	0
	FLVCR1.9073.35.3	0
	FN1.3435.53.2	0
	FNDC4.13451.2.3	0
	FNDC5.8041.5.3	0
	FOLH1.3218.8.2	0
	FOLH1.5478.50.2	0
	FOXC2.14051.54.3	0
	FOXJ2.14204.55.3	0
	FOXL2.11375.49.3	-0.0130941
	FRK.10034.16.3	0
	FRZB.13740.51.3	0
	FRZB.2841.13.2	0
	FST.4132.27.2	0
	FSTL1.13112.179.3	-0.0713411
	FSTL1.9304.27.3	0
	FSTL3.3438.10.2	0
	FSTL4.9350.3.3	0
	FSTL5.7099.33.3	0
	FTH1.FTL.3031.66.1	0
	FTH1.FTL.5934.1.3	-0.118551
	FURIN.6276.16.3	-0.0483275
	FUT10.7156.2.3	0
	FUT3.4548.4.2	0
	FUT5.4549.78.2	0
	FUT8.8244.16.3	0
	FUT9.6991.24.3	0
	FXR1.13076.4.3	0
	FYN.4550.3.2	0
	G0S2.8931.124.3	0
	G6B.8659.68.3	0
	G6B.9466.43.3	0
	GABARAPL1.12661.44.3	0
	GABARAPL2.12494.99.3	0
	GABBR2.13948.50.3	0
	GABBR2.9930.48.3	0
	GADD45GIP1.9302.90.3	0
	GAL.13389.8.3	0
	GALNT1.7090.17.3	0
	GALNT10.7003.4.3	0
	GALNT11.8700.325.3	0
	GALNT16.8923.94.3	0
	GALNT2.5764.4.3	0
	GALNT3.6593.5.3	0
	GALNT7.10888.4.3	-0.00730705
	GALP.9398.30.3	0
	GAN.10054.3.3	0
	GAPDHS.8004.15.3	0.0546769
	GAS1.5463.22.3	-0.0730679
	GBP6.7818.101.3	0
	GC.6581.50.3	0
	GCA.12594.5.3	0
	GCG.4891.50.1	0
	GCH1.11185.145.3	0
	GCK.12960.9.3	0
	GCKR.5223.59.3	0
	GCNT1.7016.12.3	0
	GCNT2.7143.9.3	0
	GCNT4.10842.7.3	0
	GCNT4.10854.15.3	0
	GDA.12667.2.3	0
	GDF11.12060.28.3	0
	GDF11.14495.161.3	0
	GDF11.14582.57.3	0
	GDF11.14587.16.3	0
	GDF11.MSTN.2765.4.3	0
	GDF15.4374.45.2	1.03116
	GDF5.2752.62.2	0
	GDF9.3067.67.1	0
	GDNF.5822.22.3	0
	GEM.12817.1.3	0
	GFAP.3034.1.2	0
	GFRA1.3314.74.2	0
	GFRA2.2515.14.3	-0.0976561
	GFRA3.2505.49.3	0
	GFRAL.6920.1.3	0.0206254
	GGA1.13594.158.3	0
	GGA3.11683.19.3	0
	GGH.9370.69.3	-0.144294
	GGT2.6334.9.3	0
	GH1.8462.18.3	0
	GHDC.9730.22.3	0
	GHR.2948.58.2	0
	GHRL.8447.11.3	0
	GJA1.9937.7.3	0
	GJA8.12711.19.3	-0.0371581
	GJD2.11678.105.3	0
	GLCE.7808.5.3	0
	GLIPR1.9265.10.3	0.0104286
	GLO1.9883.29.3	-0.157893
	GLP1R.13085.18.3	0
	GLRX2.12486.8.3	0
	GLT8D1.8955.60.3	0
	GLTP.12513.8.3	0
	GLTPD2.7948.129.3	0.154753
	GMEB2.12804.5.3	0
	GMFG.13062.4.3	0.109622
	GNAI3.12650.43.3	0
	GNGT2.10917.40.3	0
	GNLY.3195.50.2	0
	GNMT.14006.36.3	-0.0217191
	GNPDA1.8909.77.3	0
	GNPNAT1.13954.9.3	0
	GNPTG.10666.7.3	0
	GNRH1.5627.53.3	0
	GNRH2.10708.3.3	-0.138659
	GNS.3616.3.5	0
	GNS.8314.71.3	0
	GOLM1.8798.29.3	0
	GOLM1.8983.7.3	0
	GORAB.7247.1.3	0
	GOSR1.7805.52.3	0
	GOT1.4912.17.1	0
	GP1BA.4990.87.1	0
	GP5.7185.29.3	0.0901464
	GPA33.6419.75.3	0
	GPC1.8697.38.3	0
	GPC3.4842.62.2	0
	GPC5.4991.12.1	0
	GPC6.5350.14.2	0.139431
	GPCPD1.12786.61.3	0
	GPD1L.12420.10.3	0
	GPHA2.6395.58.3	0
	GPI.4272.46.2	0
	GPLD1.11939.11.3	0
	GPLD1.9500.5.3	0
	GPNMB.5080.131.3	0
	GPNMB.8240.207.3	-0.147975
	GPNMB.8289.8.3	0
	GPNMB.8606.39.3	0
	GPR101.11371.1.3	0
	GPR101.11670.18.3	0
	GPR107.12963.1.3	0
	GPR135.11465.4.3	0
	GPR26.13540.1.3	0
	GPT.3709.4.2	0
	GPX7.8345.27.3	0
	GRAMD1C.8336.267.3	0
	GRAMD1C.8842.16.3	0
	GRAP.12820.1.3	0
	GRAP2.5265.12.3	0
	GRB14.13628.58.3	0
	GRB2.5464.52.3	0
	GRB7.11281.6.3	0
	GREM1.4449.67.3	0
	GREM2.5598.3.3	0.268335
	GRIA4.10760.107.3	0
	GRID2.12758.47.3	0.0181996
	GRN.4992.49.1	0
	GRP.5897.58.3	0
	GRP.8339.72.3	0
	GRP.8400.74.3	0
	GRPEL1.7113.1.3	0
	GSKIP.12849.25.3	0.0621472
	GSTA1.12446.49.3	0
	GSTA3.4993.16.1	0
	GSTA4.14645.253.3	0
	GSTK1.13474.40.3	0
	GSTM1.7239.9.3	0
	GSTO1.12436.84.3	0
	GSTP1.13576.15.3	0
	GSTP1.4911.49.2	0
	GSTT2B.11273.176.3	0
	GTF2I.13609.11.3	0
	GUCA1A.10008.43.3	0
	GUCA2B.6223.5.3	0
	GXYLT1.8229.1.3	0
	GYPA.9389.12.3	0
	GZMA.3440.7.2	0
	GZMB.14041.13.3	0
	GZMB.4133.54.2	0
	GZMH.3373.5.2	0
	GZMK.9545.156.3	0
	GZMM.5704.74.3	0
	H1FX.12709.63.3	0
	H2AFZ.4163.5.2	0
	H6PD.7161.25.3	-0.190227
	HAAO.5861.78.3	0
	HAMP.3504.58.2	0
	HAPLN1.3196.6.2	-0.0179662
	HAT1.2858.29.2	0
	HAVCR1.9021.1.3	0
	HAVCR2.5134.52.2	0
	HAVCR2.7152.5.3	0
	HBEGF.14094.29.3	0
	HBEGF.4134.4.2	0
	HBG1.10665.30.3	0
	HBQ1.7965.25.3	0
	HBZ.6919.3.3	0
	HCAR2.13495.48.3	0
	HCK.3374.49.2	0
	HDAC8.2859.69.2	0
	HDGFRP2.4553.65.3	0
	HDHD2.13472.35.3	0
	HDLBP.13570.43.3	0
	HECW1.12669.30.3	0
	HEG1.8947.268.3	0
	HEPACAM2.6568.18.3	0
	HEPACAM2.9116.28.3	-0.0538309
	HEPHL1.6354.13.3	0
	HERC1.12705.9.3	0
	HERC4.7860.9.3	0
	HERC5.12934.1.3	0
	HFE2.3332.57.1	0
	HGD.9832.33.3	0
	HGF.2681.23.2	0
	HGS.13644.30.3	0
	HHLA2.14132.21.3	0
	HIF1A.13089.6.3	-0.0287175
	HINT1.5900.11.2	0
	HINT2.5612.16.3	0
	HIPK3.3443.61.2	0
	HIST1H1C.2987.37.3	0
	HIST3H2A.14144.3.3	0
	HK1.13131.5.3	0
	HK2.13130.150.3	0
	HLA.DMA.10639.1.3	0
	HLA.DPB1.8755.202.3	-0.0305339
	HLA.DQA2.7757.5.3	0
	HMBS.11530.37.3	0
	HMG20A.12712.9.3	0
	HMG20B.11551.16.3	0
	HMGB1.2524.56.3	0
	HMGB2.6913.189.3	0
	HMGB3.12775.6.3	0
	HMGCR.5230.99.3	0
	HMGCS1.13496.19.3	-0.158027
	HMGCS2.13704.5.3	0
	HMGN1.9187.2.3	0
	HMOX2.2622.18.1	0
	HNF1A.11193.27.3	0
	HNF4A.10041.3.3	0
	HNRNPA2B1.5351.52.3	0
	HNRNPAB.4450.26.2	0
	HNRNPAB.8894.80.3	0
	HNRNPC.11429.80.3	0
	HNRNPDL.10852.114.3	0
	HNRNPK.4994.178.1	0
	HNRNPM.12783.29.3	0
	HOGA1.10024.44.3	0
	HP.3054.3.2	0
	HPGD.4995.16.1	0
	HPGDS.12549.33.3	0
	HRASLS2.7822.11.3	0
	HRK.8008.28.3	0
	HRSP12.14636.25.3	0
	HS3ST3A1.8268.98.3	0
	HS3ST3B1.6986.17.3	0
	HS3ST4.8998.15.3	-0.004444
	HS6ST1.5465.32.3	0
	HS6ST2.13524.25.3	-0.0195027
	HSD17B1.4708.3.2	0
	HSD17B10.4217.49.3	0
	HSD17B14.13972.4.3	0.0896818
	HSD17B2.8979.1.3	0
	HSP90AA1.HSP90AB1.2626.3.2	0
	HSP90AB1.5467.15.3	-0.085223
	HSP90B1.6393.63.3	0
	HSPA1L.12041.33.3	0
	HSPA6.13672.3.3	0
	HTATIP2.10630.5.3	0
	HTATIP2.7753.21.3	0
	HTN1.10608.9.3	-0.0280579
	HTRA2.3317.33.1	0
	HYAL1.8309.12.3	0
	IARS.12815.9.3	0
	IBSP.14023.84.3	-0.0860123
	IBSP.3415.61.2	-0.0822761
	ICAM1.4342.10.3	0
	ICAM2.5486.73.3	0
	ICAM3.2649.77.2	0
	ICAM4.6550.4.3	0
	ICAM5.5124.62.3	0
	ICAM5.8245.27.3	0
	ICOS.14084.191.3	-0.136554
	ICOS.2988.57.2	0
	ICOSLG.5061.27.3	0
	ICOSLG.9303.9.3	0
	ID1.9436.2.3	0.0204186
	ID2.9426.73.3	0
	IDE.3197.70.2	0
	IDO1.9759.13.3	0.1508
	IDUA.3169.70.2	-0.084355
	IER3.9786.310.3	0
	IER3IP1.6412.26.3	0
	IFI16.12893.159.3	0
	IFI16.13940.19.3	0
	IFIT2.9853.3.3	0
	IFIT3.13642.90.3	0
	IFNA10.14128.121.3	-0.00996622
	IFNA10.5733.61.3	0
	IFNA14.7180.114.3	0
	IFNA4.7268.12.3	0
	IFNA5.6210.100.3	0.0103389
	IFNA6.5714.88.3	0
	IFNA7.14129.1.3	0
	IFNA8.6214.84.3	0
	IFNAR1.9183.7.3	0.0242884
	IFNB1.7243.8.3	0
	IFNG.14147.50.3	0
	IFNG.2989.17.2	0
	IFNGR1.5825.49.3	0
	IFNGR2.8818.13.3	0
	IFNGR2.9180.6.3	0
	IFNGR2.9305.89.3	-0.0521387
	IFNL1.13734.22.3	0
	IFNL1.4396.54.1	0
	IFNL2.4397.26.2	-0.167388
	IFNLR1.7192.37.3	0
	IFNW1.7196.21.3	0.0149468
	IGBP1.12358.6.3	0
	IGDCC3.11952.1.3	0
	IGDCC3.7118.24.3	0
	IGDCC4.9793.145.3	-0.544837
	IGF1.2952.75.2	0
	IGF1R.4232.19.2	0
	IGF2R.3676.15.3	0
	IGFBP1.13741.36.3	0
	IGFBP1.2771.35.2	-0.120435
	IGFBP2.2570.72.5	0
	IGFBP3.2571.12.3	-0.103299
	IGFBP6.14088.38.3	0.111803
	IGFBP7.3320.49.2	0
	IGFBPL1.7815.49.3	0
	IGFL3.6961.14.3	0
	IGFL4.6353.60.3	0
	IGFLR1.7244.16.3	0
	IGHE.IGK.IGL.4135.84.2	-0.0434617
	IGJ.8362.102.3	0
	IGLL1.6485.59.3	-0.0980052
	IGLON5.6478.2.3	0.544631
	IGSF11.10700.10.3	-0.0324337
	IGSF11.9279.7.3	0.000371813
	IGSF8.6984.6.3	0
	IGSF9.10518.14.3	0
	IL10.2773.50.2	0
	IL10RB.2631.50.2	0
	IL11.4493.92.1	0
	IL11RA.3814.63.1	0.0370248
	IL12A.IL12B.10367.26.3	0
	IL12A.IL12B.10367.62.3	0
	IL12A.IL12B.2455.17.4	0
	IL12B.IL23A.10365.132.3	0
	IL12B.IL23A.4494.63.2	0
	IL12RB1.2632.5.2	0
	IL12RB2.3815.14.1	0
	IL13.3072.4.2	-0.0193687
	IL13RA1.2633.52.2	0
	IL15RA.14054.17.3	0
	IL15RA.3445.53.2	0
	IL16.2774.10.3	0
	IL17A.13718.1.3	0
	IL17A.3498.53.2	0
	IL17A.9170.24.3	0
	IL17C.9255.5.3	-0.0327901
	IL17D.4136.40.2	0
	IL17F.2775.54.2	0
	IL17RA.2992.59.2	0
	IL17RB.5084.154.3	0
	IL17RC.5468.67.3	0.0412042
	IL17RD.3376.49.2	0
	IL18BP.3073.51.2	0
	IL18R1.14079.14.3	0
	IL18R1.3446.7.2	0
	IL19.3035.80.2	-0.0351682
	IL1A.4851.25.1	0
	IL1B.3037.62.1	0
	IL1R1.2991.9.2	0
	IL1R2.14133.93.3	0
	IL1R2.5666.64.3	0
	IL1RAP.14048.7.3	0
	IL1RAP.2630.12.2	0
	IL1RAPL2.5082.51.3	0
	IL1RL1.4234.8.2	-0.131383
	IL1RL2.2994.71.2	0
	IL1RN.5353.89.2	0
	IL2.3070.1.2	0.000958513
	IL20.4138.25.2	0
	IL21.7124.18.3	0.0494529
	IL22.2778.10.2	0
	IL22RA1.3620.67.2	0
	IL22RA1.9603.9.3	0
	IL22RA2.5087.5.3	0
	IL22RA2.9456.34.3	-0.193112
	IL23R.5088.175.3	-0.234002
	IL24.3321.2.2	0.0280172
	IL25.4137.57.2	0
	IL27.EBI3.2829.19.2	0.0461165
	IL27RA.5132.71.3	0
	IL2RA.3151.6.1	0
	IL2RB.9343.16.3	0
	IL2RG.2634.2.2	0
	IL3.4717.55.2	0
	IL31.10455.196.3	0
	IL31RA.8273.84.3	0.0310525
	IL32.9051.13.3	0
	IL34.4556.10.2	0
	IL36A.10928.7.3	0
	IL36B.14149.9.3	-0.0233433
	IL36G.9117.4.3	0
	IL37.2723.9.2	0
	IL3RA.13744.37.3	-0.0301103
	IL3RA.4490.65.2	0
	IL4.2906.55.3	0
	IL4R.3055.54.2	0
	IL5.11071.1.3	0
	IL5.3741.4.3	0
	IL5RA.13686.2.3	0
	IL5RA.4491.4.2	0.0709844
	IL6.2573.20.15	0
	IL6.4673.13.2	0
	IL6R.4139.71.2	0
	IL6R.8092.29.3	0
	IL6ST.2620.4.2	0
	IL7.14049.17.3	0
	IL7R.5089.11.3	0
	IL9.5834.18.3	0.0827263
	IL9.8379.35.4	0
	ILF3.12759.47.3	0
	IMPAD1.9231.23.3	0
	IMPDH1.5229.90.3	0
	IMPDH2.5250.53.3	0
	INA.11436.6.3	0
	ING1.3888.8.1	0
	INHBA.2748.3.2	0
	INHBA.INHBB.4383.97.1	0
	INHBA.INHBB.8467.9.3	0
	INHBC.6408.2.3	0
	INPP5E.11370.20.3	0
	INS.4883.56.2	0
	INSIG1.10663.42.3	0
	INSL3.5723.4.3	0
	INSL4.6410.26.3	0
	INSL5.10462.14.3	-0.184509
	INSL6.5754.76.3	0
	INSR.3448.13.2	0.0280238
	IQCF1.7991.54.3	0
	IRF1.10009.2.3	0
	IRF1.10351.51.3	0
	IRF2.12801.33.3	0
	IRF4.9857.38.3	0
	IRF6.9999.1.3	0
	IRF9.12439.67.3	0
	ISCU.7201.5.3	0
	ISG15.14148.2.3	0
	ISG15.14151.4.3	0
	ISL1.11549.6.3	0
	ISLR2.13124.20.3	-0.371189
	ISM1.8355.80.3	0
	ISOC1.9816.37.3	0
	IST1.12434.25.3	0
	ITFG1.9347.13.3	-0.00176544
	ITGA1.ITGB1.3503.4.2	0
	ITGA5.6932.42.3	0
	ITGAL.11617.1.3	0
	ITGAV.ITGB5.4917.62.1	0.189349
	ITGB7.11205.10.3	0
	ITIH1.7955.195.3	0
	ITIH5.8233.2.3	0.138234
	ITM2A.10516.53.3	0
	ITM2A.7765.15.3	0
	ITM2B.8086.49.3	0
	ITM2C.10560.1.3	0
	ITM2C.9523.34.3	0
	ITPKA.13473.55.3	0.0161076
	ITPRIPL1.9221.6.3	0
	ITSN1.14070.56.3	0
	JAG1.5092.51.3	0
	JAG2.5093.47.3	0
	JAK2.4998.50.2	0
	JAKMIP3.9068.17.3	0
	JAM2.2997.8.1	0
	JAM3.2998.53.2	0
	JPH1.6940.18.3	0
	JPH3.9089.77.3	0
	JTB.9038.12.3	0
	JUN.10356.21.3	-0.114276
	KAL1.6603.18.3	0
	KAT6A.2865.77.2	0
	KCNA10.13042.7.3	0
	KCNAB2.10015.119.3	0
	KCNE2.10427.2.3	-0.107775
	KCNE3.8067.21.3	0
	KCNE5.8756.41.3	0
	KCNE5.8908.14.3	0.0946958
	KCNF1.12834.3.3	0
	KCNG4.13525.17.3	0
	KCNIP1.13650.11.3	0
	KCNIP3.10513.13.3	0
	KCNN1.13539.131.3	0
	KCT2.6365.62.3	0
	KCTD5.12473.48.3	-0.0492739
	KDELC2.8296.117.3	0
	KDR.3651.50.5	0
	KEL.7070.25.4	0
	KIAA0040.14603.51.3	0
	KIAA0319.10013.34.3	0
	KIAA0319L.13698.28.3	0
	KIAA1024.9075.121.3	0
	KIAA1161.8068.43.3	0
	KIAA1161.8093.13.3	0
	KIAA1324.10637.50.3	0
	KIAA1324.9097.5.3	-0.0370897
	KIAA1324L.8363.18.3	0
	KIAA1467.7892.132.3	0
	KIAA2013.6538.90.3	0
	KIF16B.11672.17.3	0
	KIF1C.9899.28.3	0
	KIF23.5228.25.2	0
	KIN.13476.16.3	0
	KIN.14643.27.3	0
	KIR2DL2.7773.20.3	0
	KIR2DL4.5095.7.3	0.0692189
	KIR2DL4.9245.1.3	0
	KIR2DL5A.7799.3.3	0
	KIR2DL5A.8000.17.3	0
	KIR2DS2.10428.1.3	0.117765
	KIR3DL2.5096.51.3	0
	KIR3DL3.7944.1.3	0
	KIR3DS1.5097.14.3	0
	KIRREL2.7958.15.3	0
	KIRREL2.9917.16.3	0
	KIRREL3.4557.61.2	0
	KIT.2475.1.3	0
	KITLG.9377.25.3	0
	KLHL12.12695.62.3	-0.0459579
	KLHL13.12463.7.3	0
	KLK11.2831.29.1	0
	KLK12.3199.54.2	0
	KLK14.3681.87.3	0
	KLK14.8620.56.3	-0.109123
	KLK15.6491.59.3	0
	KLK3.8468.19.3	0.666872
	KLK4.2833.20.1	0
	KLK5.14039.33.3	-0.0797541
	KLK5.3201.49.2	0
	KLK6.3450.4.2	0
	KLK7.3378.49.2	-0.283584
	KLK8.13708.56.3	-0.251615
	KLK8.2834.54.1	0
	KLRC1.5629.58.3	0
	KLRC3.11571.75.3	0
	KLRC3.7795.14.3	0
	KLRF1.5098.79.3	0
	KLRF1.7756.37.3	0
	KLRK1.14095.1.3	0
	KLRK1.3056.11.1	-0.0606803
	KMT2C.11402.17.3	0
	KPNA2.2860.19.2	0
	KPNA4.12698.72.3	0
	KRAS.5193.51.3	0
	KREMEN1.6512.68.3	0
	KREMEN2.3202.28.2	0
	KRT17.12923.51.3	0
	KRT18.5354.11.3	0
	KRT20.12975.11.3	0
	KRT5.11177.16.3	0
	KRT7.11383.41.3	0
	KRTAP2.4.14615.46.3	0
	KRTDAP.5739.75.3	0
	KYNU.4559.64.2	0
	L1CAM.4246.40.2	0
	LAD1.6407.63.3	0
	LAG3.5099.14.3	0
	LAG3.9950.229.3	0.142453
	LAIR1.11284.24.3	0
	LAMA1.LAMB1.LAMC1.2728.62.2	0
	LAMA4.6577.64.3	0
	LAMC2.9580.5.3	-0.0837002
	LAMP3.9355.26.3	0
	LAMTOR3.12490.92.3	0
	LARGE.7935.26.3	0
	LAT.10551.7.3	0
	LAT2.5613.75.3	0
	LAYN.2635.61.2	0
	LCK.3452.17.2	0
	LCK.4560.34.2	0
	LCMT1.4237.70.3	0
	LCN1.11708.2.3	0
	LCN10.13007.66.3	0
	LCN2.2836.68.2	0
	LCN8.5643.2.3	0
	LCORL.4304.18.2	0
	LCP1.9749.190.3	0
	LCT.9017.58.3	0
	LCTL.10890.135.3	0
	LDHB.3890.8.2	0
	LDHC.9828.86.3	0
	LDLR.13129.40.3	0
	LDOC1.8378.3.4	0
	LECT1.9928.125.3	-0.0315698
	LEMD1.8040.9.3	0
	LEP.2575.5.5	-0.152561
	LEP.8484.24.3	0
	LEP.8484.8.3	0
	LEPR.5400.52.3	0
	LEPR.9566.103.3	0
	LGALS1.8046.9.3	0.000751088
	LGALS2.3033.57.1	0
	LGALS4.2982.82.2	0
	LGALS7.9196.8.3	0
	LGALS7.9400.40.3	0
	LGALS8.4909.68.1	0
	LGALS9.9197.4.3	0
	LGI3.8003.57.3	0
	LGMN.3622.33.4	0
	LHB.8376.25.4	0
	LIF.7790.21.3	0
	LIFR.5837.49.3	0
	LILRA4.8299.66.3	-0.0432075
	LILRA5.7787.25.3	0
	LILRA5.8766.29.3	0
	LILRA6.7059.14.3	-0.0466713
	LILRB1.5090.49.2	0
	LILRB2.5091.28.3	0
	LILRB2.5633.65.3	0.0507283
	LILRB3.11334.7.3	-0.0240356
	LILRB4.6453.70.3	0
	LILRB5.7015.8.3	0
	LIN7B.4238.4.2	0
	LINGO1.6620.82.3	0
	LINGO3.10827.67.3	0
	LIPF.9353.8.3	0
	LIPK.6413.79.3	0
	LIPN.8097.77.3	0.0723201
	LMAN2.7638.30.3	-0.0394225
	LMAN2.9468.8.3	0
	LMAN2L.8013.9.3	0
	LMCD1.9530.6.3	0
	LMNB1.3889.64.2	0
	LMOD1.12504.26.3	0
	LOC652493.6561.77.3	0
	LONP1.6398.12.3	0
	LOXL2.6504.65.3	0
	LPAL2.9246.1.3	0
	LPCAT2.11175.45.3	0
	LPO.4801.13.3	-0.0680105
	LRCH4.11252.30.3	0
	LRCH4.8984.28.3	0
	LRFN1.7910.41.3	0
	LRFN2.7200.4.3	0
	LRIG3.3322.52.2	0
	LRIT2.11716.28.3	-0.0381082
	LRIT3.11534.6.3	0
	LRIT3.11919.84.3	0
	LRMP.10704.91.3	0
	LRP1.10699.52.3	0
	LRP1.8601.167.3	0
	LRP1.9182.3.3	0
	LRP1B.11275.94.3	0
	LRP1B.7640.29.3	0
	LRP8.3323.37.1	0
	LRPAP1.3640.14.3	0.0311222
	LRPAP1.8829.4.3	0
	LRPPRC.9046.46.3	0
	LRRC15.6557.50.3	0
	LRRC19.7014.27.3	0
	LRRC3.6917.49.3	0
	LRRC37A2.8897.3.3	0
	LRRC4B.11911.13.3	0
	LRRC4C.9369.174.3	0
	LRRC74A.8389.8.3	0
	LRRK2.10990.21.3	0
	LRRN1.11293.14.3	0
	LRRN1.11586.2.3	0
	LRRN3.10471.25.3	0.0387535
	LRRTM1.4452.9.2	0
	LRRTM2.6904.14.3	-0.0673165
	LRRTM4.6572.10.3	-0.0202051
	LRRTM4.8646.61.3	0
	LRTM1.9368.64.3	0
	LRTM2.8906.60.3	0
	LSAMP.2999.6.2	0
	LST1.9531.24.3	0
	LTA.4703.87.2	0
	LTA.LTB.3506.49.1	0
	LTA4H.3204.2.2	0
	LTBP4.13133.73.3	0
	LTBR.2636.10.2	0
	LTF.2780.35.2	0
	LTF.2795.23.3	0
	LY6G6C.6256.9.3	0
	LY6G6D.6469.62.3	0
	LY86.3623.84.4	0
	LY9.3324.51.1	0
	LYG1.9243.10.3	0
	LYN.3381.24.2	0
	LYN.3453.87.2	0
	LYPD3.13107.9.3	0
	LYPLAL1.12428.2.3	0
	LYSMD3.10563.13.3	0
	LYSMD4.9106.87.3	0
	LYZ.4920.10.1	0
	LYZL2.6377.54.3	-0.00657541
	M6PR.10491.21.3	0
	MACROD1.13653.335.3	0
	MAD1L1.13618.15.3	0
	MADCAM1.11258.41.3	0
	MAGEA10.13610.9.3	0
	MAGEA3.12576.21.3	0
	MAGEB10.11456.2.3	0
	MAGI2.14066.49.3	0.0652497
	MAMDC2.6119.14.3	0
	MAN1A1.11291.73.3	0
	MAN1A2.9077.10.3	0
	MAN1B1.7071.23.4	0
	MAN2B2.9251.28.3	0
	MANBA.6382.17.3	0
	MANEA.8014.359.3	0
	MANSC1.9557.5.3	0
	MANSC4.9578.263.3	0.00517887
	MAP2K1.2864.2.3	0
	MAP2K3.6151.18.3	0
	MAP2K4.5242.37.3	0
	MAP3K3.12990.39.3	0
	MAP3K7.TAB1.5259.2.3	0
	MAPK1.3115.64.2	0
	MAPK13.5006.71.1	0
	MAPK14.5007.1.1	0
	MAPK3.2855.49.2	0
	MAPK8.3825.18.2	0.00155861
	MAPK9.5244.12.3	0
	MAPKAPK2.3820.68.2	0
	MAPKAPK3.3822.54.2	0
	MAPKAPK5.3821.28.1	0
	MAPKAPK5.8382.47.3	-0.186487
	MASP1.3605.77.4	0
	MATK.3823.9.1	0
	MATN2.3325.2.2	-0.340493
	MATN3.3208.2.4	0
	MATN4.7083.74.3	0
	MAZ.13436.54.3	0
	MB.3042.7.2	0
	MBD4.3891.56.1	0
	MBL2.3000.66.1	-0.0348841
	MCEE.9388.18.3	0
	MCEMP1.6283.60.3	0
	MCF2L.13934.3.3	0
	MCFD2.10476.23.3	0.129613
	MCL1.10358.33.3	0
	MCTS1.12488.9.3	0
	MDH1.3853.56.1	0
	MDK.2911.27.2	0
	MDM1.7898.29.3	0
	MDM2.4245.80.2	0
	MED1.3892.21.2	0
	MED1.5470.69.2	0
	MED4.14021.81.3	0
	MEF2C.8933.84.3	0
	MEGF10.11168.3.3	0
	MENT.5744.12.3	-0.189241
	MEPE.3209.69.1	0
	MESDC2.5594.87.3	0
	MET.2837.3.2	0
	METTL1.12514.16.3	0
	MFAP1.5606.24.3	0
	MFAP2.9294.45.3	0
	MFAP4.5636.10.3	0
	MFAP5.6440.31.3	-0.109387
	MFGE8.4455.89.2	0
	MFN1.11364.18.3	0
	MFNG.5605.77.3	0
	MGA.11587.5.3	0
	MGAT1.10571.14.3	-0.0440274
	MGAT2.6909.40.3	0
	MGAT4B.7141.21.3	0
	MGAT4C.7208.60.3	0
	MIA.2687.2.1	-0.0789397
	MICALL2.12891.1.3	0
	MICB.5102.55.3	0
	MID2.14249.68.3	0
	MIF.5356.2.3	0
	MILR1.11173.29.3	-0.0316275
	MINOS1.7956.11.3	0
	MINPP1.5586.66.3	0
	MLEC.6285.71.3	0
	MLL2.13623.4.3	0
	MLN.5631.83.3	0.541025
	MLYCD.11538.216.3	0
	MMEL1.3627.71.4	0
	MMGT1.7225.51.3	0
	MMP10.3743.1.2	0
	MMP10.8479.4.3	0
	MMP12.4496.60.2	0.217336
	MMP13.4925.54.2	0
	MMP14.5002.76.1	0
	MMP16.5268.49.3	0
	MMP16.9719.145.3	0
	MMP17.2838.53.1	0
	MMP2.4160.49.1	0
	MMP7.8475.15.3	0
	MMP8.2954.56.2	0.102531
	MMP9.2579.17.5	0
	MMRN2.11895.21.3	0
	MMRN2.9723.105.3	0
	MNX1.9576.58.3	0
	MOB1A.12426.19.3	0
	MOCS3.14229.5.3	0
	MPDZ.14036.116.3	0
	MPG.12438.127.3	0
	MPL.3473.78.2	0
	MPO.2580.83.2	0
	MPP6.13490.1.3	0
	MPP7.12732.13.3	0
	MPST.12686.15.3	0
	MPZ.10615.18.3	0
	MRAP.7895.108.3	0
	MRAP2.10889.2.3	0
	MRC1.2637.77.2	0
	MRC2.3041.55.2	0
	MRE11A.11319.106.3	0
	MRPL14.8021.59.3	0
	MRPL32.7982.10.3	0
	MRPL33.13453.2.3	-0.0239221
	MRPL34.6933.20.3	0
	MRPL52.7123.25.3	0
	MRRF.12355.223.3	0
	MRVI1.8255.34.3	0
	MSLN.3893.55.2	0
	MSLN.3893.64.1	0
	MSMB.10620.21.3	0
	MSMP.8080.24.3	-0.866264
	MSR1.11207.3.3	0
	MSR1.3684.78.3	0
	MSRA.7137.8.3	0
	MSRB3.7824.88.3	0
	MST1R.2640.3.2	0
	MSTN.12077.32.3	0
	MSTN.14583.49.3	0
	MT1F.10416.79.3	0
	MTAP.9910.9.3	-0.0753489
	MTCP1.12916.3.3	0
	MTFR1.9095.5.3	0
	MTHFS.14107.1.3	0
	MTMR1.11167.6.3	0
	MTPAP.9028.5.3	0
	MTRF1L.11134.30.3	0
	MUC1.11267.11.3	-0.0001455
	MUC1.9176.3.3	0
	MUC4.10659.49.3	0
	MUL1.11159.14.3	0
	MUL1.9315.16.3	0
	MUSK.11547.84.3	0.0108691
	MUTYH.10030.8.3	0
	MXI1.9035.2.3	0
	MXRA7.8005.1.3	0
	MXRA8.10521.10.3	0.989308
	MXRA8.7002.1.3	0
	MYBPC1.7648.9.3	0
	MYC.10362.35.3	0
	MYCT1.13541.1.3	0
	MYO6.9894.13.3	0
	MYOM2.13534.20.3	0
	MYRF.8843.34.3	0
	MYSM1.11536.9.3	0
	MYZAP.13924.13.3	0
	MYZAP.9055.81.3	0
	MYZAP.9964.10.3	0
	MZF1.14662.6.3	0
	MZT1.8072.19.3	0
	N6AMT1.11096.57.3	0
	NAAA.3173.49.2	0
	NAALAD2.7986.98.3	0
	NAB1.13933.276.3	0
	NAB2.13680.3.3	-0.00867398
	NADK.13624.17.3	0
	NAGK.3894.15.2	0
	NAGPA.11208.15.3	-0.226507
	NAGS.11247.20.3	0
[truncated: 1,286 more rows]

## Sheet: Table S9
	Supplementary Table 9. Sex-specific statistics for the 491-SOMAmer aging clock listed in Supplementary Table 7.
	Dataset	Pearson Correlation	R2	Median Absolute Error	Mean Absolute Error
	Learning.Male.Female	0.978783	0.958016	1.84097	2.27638
	Learning.Male.Only	0.978865	0.958176	1.83607	2.28938
	Learning.Female.Only	0.977461	0.95543	1.84701	2.26278
	Test.Male.Female	0.955103	0.912221	2.44203	3.08407
	Test.Male.Only	0.948379	0.899422	2.552	3.26489
	Test.Female.Only	0.961154	0.923817	2.31513	2.89702

## Sheet: Table S10
	Supplementary Table 10. Overlap between the 491-SOMAmer clock and 12 health outcome predictors previously generated by Williams et al. (PMID: 31792462).
	Health Parameter	Number.of.proteins.in.clock.from.Williams2019	Number.of.mapped.gene.symbols	Number.of.mapped.gene.symbols.also.measured.in.this.study	Number.of.mapped.gene.symbols.also.measured.in.this.study.and.in.ultrasensitive.agingclock	Percentage.of.mapped.gene.symbols.also.measured.in.this.study.and.in.ultrasensitive.agingclock	Mapped.gene.symbols.measured.in.this.study.and.in.ultrasensitive.agingclock
	AlcoholFemale	29	29	12	4	33.3	OLFML3 ||| PTPRJ ||| RTN4R ||| TFRC
	AlcoholMale	33	32	16	7	43.8	APOM ||| C1RL ||| CDON ||| MIA ||| PTPRJ ||| RTN4R ||| SELL
	CardiopulmonaryFitness	112	110	73	29	39.7	AGRP ||| ATF6 ||| CAPN3 ||| CCDC126 ||| CCL23 ||| CD93 ||| CHIT1 ||| COL15A1 ||| EMILIN3 ||| ENPP5 ||| FAM151A ||| GGH ||| HMGCS1 ||| IBSP ||| IFNA5 ||| IGFBP1 ||| IL19 ||| IL1RL1 ||| IL22RA2 ||| ISLR2 ||| LEP ||| NTRK3 ||| PIANP ||| PRG3 ||| SSR1 ||| SVEP1 ||| TAGLN ||| TFRC ||| TMEM132D
	CardiovasculPrimaryEventRisk	13	13	9	4	44.4	MMP12 ||| NPPB ||| PLXNB2 ||| TREM1
	CurrentCigaretteSmoking	141	140	78	19	24.4	C1QTNF3 ||| CCDC126 ||| CCL11 ||| CD93 ||| DCTPP1 ||| EPHA10 ||| HAPLN1 ||| IL3RA ||| IL9 ||| MMP12 ||| NPPB ||| PIGR ||| PRCP ||| SEMA3E ||| SIGLEC7 ||| SPINK9 ||| TFRC ||| TTC9B ||| UST
	DiabetesDiagnosisWithin10Year	364	358	219	46	21	AGRP ||| AHSG ||| APOD ||| ARFIP2 ||| ATP1B2 ||| BCAN ||| CCL25 ||| CD93 ||| CDHR3 ||| CHAD ||| COL11A2 ||| DKK3 ||| DSG2 ||| EPHA10 ||| FABP4 ||| FAH ||| FAM20B ||| GAS1 ||| GFRA2 ||| GGH ||| GLIPR1 ||| GPNMB ||| IGSF11 ||| JUN ||| KLK14 ||| LMAN2 ||| MIA ||| MXRA8 ||| NELL2 ||| PIGR ||| PLA2G12B ||| PLOD2 ||| PRCP ||| PSD ||| PSMB5 ||| RNF122 ||| RSPO4 ||| SCG3 ||| SEMA3E ||| SMIM9 ||| SOD3 |||…
	EnergyExpenditureFromPhysicalActivity	63	62	41	20	48.8	ATF6 ||| CCDC80 ||| CD209 ||| CD93 ||| CDON ||| DPT ||| ENPP5 ||| FABP4 ||| GFRAL ||| IGLON5 ||| KLK8 ||| LEP ||| MATN2 ||| MSMP ||| MXRA8 ||| PTN ||| SVEP1 ||| TAGLN ||| TIE1 ||| TNXB
	KidneyFiltration	53	53	33	16	48.5	ANXA9 ||| ART3 ||| ATF6 ||| CD300C ||| DPT ||| FABP4 ||| FGF9 ||| IL3RA ||| LILRA4 ||| NTS ||| PRLH ||| PTS ||| SCARF2 ||| SOD2 ||| TNFAIP6 ||| TTC17
	LeanBodyMass	115	115	76	36	47.4	APOA5 ||| APOL1 ||| ART3 ||| ASPN ||| ATF6 ||| CD200R1L ||| CD93 ||| COL15A1 ||| DEFB104A ||| ENPP5 ||| EPHB6 ||| FAS ||| IGDCC4 ||| IGFBP1 ||| IGLON5 ||| IL1RL1 ||| IL3RA ||| KLK14 ||| KLK3 ||| LAG3 ||| LEP ||| MATN2 ||| MIA ||| MSMP ||| MXRA8 ||| NFASC ||| NPW ||| NTS ||| PIANP ||| PLXNB2 ||| PRSS1 ||| PTN ||| SCG3 ||| SERPINF1 ||| TFRC ||| WFIKKN2
	LiverSteatosis	94	92	55	19	34.5	AGER ||| C1QTNF3 ||| CCDC80 ||| CHAD ||| DSG2 ||| FABP4 ||| GGH ||| GNMT ||| GPNMB ||| H6PD ||| IGFBP1 ||| LEP ||| MIA ||| NPW ||| PRCP ||| SCG3 ||| SIGLEC7 ||| SSR1 ||| TFRC
	PercentBodyFat	214	213	135	32	23.7	AGRP ||| APOA5 ||| ARFIP2 ||| ART3 ||| ATF6 ||| CCDC80 ||| CCL11 ||| CD36 ||| DPT ||| DSG2 ||| EFNB3 ||| ENPP5 ||| HS6ST2 ||| IGDCC4 ||| IGFBP6 ||| IL19 ||| LEP ||| LIPN ||| LMAN2 ||| NFASC ||| NPPB ||| NTRK3 ||| NTS ||| PIANP ||| PIGR ||| PRCP ||| PRSS1 ||| PTGDS ||| SERPINA4 ||| SFN ||| TAGLN ||| TST
	VisceralAdiposeTissue	95	94	55	25	45.5	AGER ||| APOB ||| ARFIP2 ||| CCDC80 ||| DEFB104A ||| DPT ||| EPHB6 ||| FABP4 ||| HS6ST2 ||| IGDCC4 ||| IGFBP1 ||| IGFBP3 ||| INSL5 ||| KLK14 ||| KLK3 ||| LEP ||| MATN2 ||| MIA ||| NPW ||| PIANP ||| PRCP ||| QPCTL ||| RTN4R ||| TMEM132B ||| WFIKKN2

[truncated: 1 more sheets: Table S11]
